# Supplementary material for: MicroRNA Genes Derived from Repetitive Elements and Expanded by Segmental Duplication Events in Mammalian Genomes
Source: PLoS One. 2011 Mar 16;6(3):e17666. doi: 10.1371/journal.pone.0017666 (PMC3059204; doi:10.1371/journal.pone.0017666)
Supplement: Table S1 — List of miRNA genes that overlap with repeats. (XLS) [file pone.0017666.s003.xls]

## Sheet: Human
Chromosome	Start	End	Pre-miRNA	Strand	Covered by repeats	Percentage of repeat-coverage	Chromosome	Start	End	Repetitive Element	Strand
chr1	100746797	100746864	hsa-mir-553	+	14	0.205882	chr1	100746863	100747026	MIR3	+
chr1	100746797	100746864	hsa-mir-553	+	14	0.205882	chr1	100746705	100746808	MIR3	+
chr1	117214371	117214449	hsa-mir-320b-1	+	16	0.202532	chr1	117214434	117214459	(TTAA)n	+
chr1	155164968	155165063	hsa-mir-92b	+	43	0.447917	chr1	155165040	155165070	GC_rich	+
chr1	155164968	155165063	hsa-mir-92b	+	43	0.447917	chr1	155164966	155164986	GC_rich	+
chr1	156390133	156390221	hsa-mir-9-1	-	3	0.0337079	chr1	156390219	156390291	(CCG)n	+
chr1	224444706	224444843	hsa-mir-320b-2	-	6	0.0434783	chr1	224444450	224444711	L2	+
chr1	228284964	228285042	hsa-mir-3620	+	20	0.253165	chr1	228284987	228285006	(GGCTG)n	+
chr2	189860356	189860418	hsa-mir-3606	+	22	0.349206	chr2	189860382	189860403	AT_rich	+
chr2	220158833	220158922	hsa-mir-153-1	-	3	0.0333333	chr2	220158920	220159000	GA-rich	+
chr3	55886520	55886622	hsa-mir-3938	-	24	0.23301	chr3	55886561	55886584	AT_rich	+
chr3	99683158	99683242	hsa-mir-3921	-	31	0.364706	chr3	99683063	99683188	L2b	+
chr4	115577915	115578010	hsa-mir-577	+	11	0.114583	chr4	115578000	115578151	L2a	+
chr4	117220881	117220924	hsa-mir-1973	+	11	0.25	chr4	117220914	117221002	LSU-rRNA_Hsa	+
chr5	53247334	53247429	hsa-mir-581	-	4	0.0416667	chr5	53247110	53247337	MER5C1	-
chr5	131701182	131701291	hsa-mir-3936	-	17	0.154545	chr5	131700912	131701198	LTR32	-
chr5	168690605	168690698	hsa-mir-585	-	29	0.308511	chr5	168690358	168690633	MLT1C	+
chr6	140526389	140526463	hsa-mir-3668	+	22	0.293333	chr6	140526442	140526484	MIR3	-
chr7	36958962	36959037	hsa-mir-1200	-	11	0.144737	chr7	36959027	36959216	MIRb	+
chr7	95848974	95849068	hsa-mir-591	-	30	0.315789	chr7	95848920	95849003	MER5A	-
chr7	130135952	130136045	hsa-mir-335	+	2	0.0212766	chr7	130135805	130135953	MIRb	-
chr8	10892716	10892812	hsa-mir-598	-	31	0.319588	chr8	10892720	10892750	(ATG)n	+
chr8	27559190	27559284	hsa-mir-3622b	-	3	0.0315789	chr8	27559109	27559192	AluJo	-
chr8	28362633	28362699	hsa-mir-4288	-	17	0.253731	chr8	28362548	28362649	LTR86B1	-
chr8	128972879	128972941	hsa-mir-1205	+	3	0.047619	chr8	128972939	128972975	MIR	-
chr8	145625476	145625559	hsa-mir-1234	-	24	0.285714	chr8	145625519	145625542	GC_rich	+
chr9	130548197	130548286	hsa-mir-2861	+	34	0.377778	chr9	130548257	130548432	(CGG)n	+
chr9	130548197	130548286	hsa-mir-2861	+	34	0.377778	chr9	130548158	130548200	(CGG)n	+
chr10	102734742	102734841	hsa-mir-608	+	6	0.06	chr10	102734836	102734919	L2	-
chr11	65211929	65212028	hsa-mir-612	+	9	0.09	chr11	65211862	65211937	MIRc	+
chr11	70718375	70718473	hsa-mir-3664	-	26	0.262626	chr11	70718161	70718400	MER46C	-
chr11	75046136	75046230	hsa-mir-326	-	12	0.126316	chr11	75046018	75046147	Arthur1B	-
chr11	96074602	96074690	hsa-mir-1260b	+	43	0.483146	chr11	96074648	96074784	(TGG)n	+
chr11	101390551	101390636	hsa-mir-3920	-	30	0.348837	chr11	101390607	101390794	L2a	+
chr12	50627925	50627995	hsa-mir-1293	-	1	0.0140845	chr12	50627995	50628291	AluSz6	-
chr13	78272147	78272251	hsa-mir-3665	-	48	0.457143	chr13	78272204	78272260	(CCG)n	+
chr14	101512792	101512875	hsa-mir-487b	+	4	0.047619	chr14	101512872	101513098	MIR	+
chr15	81134319	81134414	hsa-mir-549	-	23	0.239583	chr15	81134128	81134341	MIR	+
chr16	14995365	14995448	hsa-mir-3179-1	+	1	0.0119048	chr16	14995057	14995365	AluJo	-
chr16	16394016	16394099	hsa-mir-3179-2	+	1	0.0119048	chr16	16393708	16394016	AluJo	-
chr16	18505751	18505834	hsa-mir-3179-3	-	1	0.0119048	chr16	18505834	18506142	AluJo	+
chr16	50776216	50776288	hsa-mir-3181	+	30	0.410959	chr16	50776253	50776282	GC_rich	+
chr17	1953202	1953302	hsa-mir-132	-	10	0.0990099	chr17	1953293	1953392	G-rich	+
chr17	1953565	1953674	hsa-mir-212	-	12	0.109091	chr17	1953470	1953576	G-rich	+
chr18	6374360	6374424	hsa-mir-4317	-	2	0.0307692	chr18	6374162	6374361	MIR	+
chr19	3961412	3961510	hsa-mir-637	-	38	0.383838	chr19	3961473	3961858	L1MC4a	+
chr19	54485561	54485651	hsa-mir-935	+	18	0.197802	chr19	54485557	54485578	GC_rich	+
chr20	43036760	43036843	hsa-mir-3646	+	1	0.0119048	chr20	43036843	43036958	MIR	-
chr22	38243685	38243781	hsa-mir-659	-	45	0.463918	chr22	38243646	38243729	Arthur1B	-
chr22	41488517	41488570	hsa-mir-1281	+	7	0.12963	chr22	41488442	41488523	G-rich	+
chrX	113887130	113887198	hsa-mir-1264	+	34	0.492754	chrX	113887105	113887163	L2a	+
chrX	113997744	113997823	hsa-mir-1911	+	9	0.1125	chrX	113997815	113998077	LTR88a	-
chrX	133674215	133674292	hsa-mir-450b	-	5	0.0641026	chrX	133674064	133674219	L1ME4a	-
chrX	145082571	145082649	hsa-mir-891b	-	27	0.341772	chrX	145082536	145082597	MIRc	-
chrX	145109312	145109390	hsa-mir-891a	-	27	0.341772	chrX	145109306	145109338	MIRc	-
chr1	30366	30503	hsa-mir-1302-2	+	138	1	chr1	30343	30532	MER53	-
chr1	10287776	10287861	hsa-mir-1273d	+	86	1	chr1	10287660	10287876	AluSq2	+
chr1	19223565	19223642	hsa-mir-1290	-	78	1	chr1	19223561	19223754	Tigger4a	+
chr1	21314807	21314925	hsa-mir-1256	-	119	1	chr1	21313854	21315413	Tigger1	+
chr1	35135200	35135295	hsa-mir-552	-	96	1	chr1	35134788	35135839	L1MD2	-
chr1	62544458	62544531	hsa-mir-3116-1	+	73	0.986486	chr1	62544501	62544530	L2a	+
chr1	62544458	62544531	hsa-mir-3116-1	+	73	0.986486	chr1	62544439	62544521	L2a	-
chr1	62544461	62544528	hsa-mir-3116-2	-	68	1	chr1	62544501	62544530	L2a	+
chr1	62544461	62544528	hsa-mir-3116-2	-	68	1	chr1	62544439	62544521	L2a	-
chr1	142667289	142667363	hsa-mir-3118-1	+	75	1	chr1	142666065	142668600	L1PA13	-
chr1	143163750	143163822	hsa-mir-3118-2	+	73	1	chr1	143162529	143165060	L1PA13	-
chr1	143424141	143424215	hsa-mir-3118-3	-	75	1	chr1	143422904	143425437	L1PA13	+
chr1	166123980	166124035	hsa-mir-921	-	37	0.660714	chr1	166123999	166124104	MIR3	+
chr1	167967898	167967964	hsa-mir-1255b-2	+	67	1	chr1	167967323	167969716	Tigger1	-
chr2	11907570	11907651	hsa-mir-548s	+	82	1	chr2	11907565	11907655	MADE1	+
chr2	12339256	12339327	hsa-mir-3681	+	72	1	chr2	12339076	12339677	LTR16D1	+
chr2	28219234	28219316	hsa-mir-4263	+	50	0.60241	chr2	28218747	28219283	L1MEg1	-
chr2	32757220	32757313	hsa-mir-558	+	61	0.648936	chr2	32757202	32757238	(TG)n	+
chr2	32757220	32757313	hsa-mir-558	+	61	0.648936	chr2	32757272	32757721	MLT1C	-
chr2	70480050	70480137	hsa-mir-1285-2	-	88	1	chr2	70480028	70480174	AluJb	-
chr2	114340536	114340673	hsa-mir-1302-3	-	138	1	chr2	114340507	114340696	MER53	+
chr2	177465708	177465780	hsa-mir-1246	-	54	0.739726	chr2	177465700	177465761	MLT1M	-
chr2	208133999	208134148	hsa-mir-1302-4	-	150	1	chr2	208133985	208134171	MER53	-
chr2	213290987	213291084	hsa-mir-548f-2	-	80	0.816327	chr2	213290996	213291075	MADE1	-
chr2	233037363	233037457	hsa-mir-562	+	95	1	chr2	233036861	233037943	L1MB7	-
chr2	242417320	242417397	hsa-mir-3133	+	78	1	chr2	242416843	242417567	L1MB7	-
chr3	10371913	10371969	hsa-mir-378b	+	55	0.964912	chr3	10371866	10371931	MIR3	+
chr3	10371913	10371969	hsa-mir-378b	+	55	0.964912	chr3	10371934	10372034	MIRc	+
chr3	10436173	10436246	hsa-mir-885	-	33	0.445946	chr3	10436039	10436205	MIRc	-
chr3	15738805	15738878	hsa-mir-3134	-	74	1	chr3	15738359	15738986	L1PB2	+
chr3	20179057	20179133	hsa-mir-3135	+	77	1	chr3	20179034	20179313	AluJb	-
chr3	31203196	31203279	hsa-mir-466	-	57	0.678571	chr3	31202659	31203204	L1ME3	+
chr3	31203196	31203279	hsa-mir-466	-	57	0.678571	chr3	31203232	31203298	(CATA)n	+
chr3	48357850	48357949	hsa-mir-2115	-	100	1	chr3	48357238	48357975	L1M4	+
chr3	50210759	50210852	hsa-mir-566	+	94	1	chr3	50210625	50210928	AluSg	+
chr3	79557037	79557119	hsa-mir-3923	+	83	1	chr3	79556918	79557134	MLT1C	+
chr3	114035322	114035416	hsa-mir-568	-	56	0.589474	chr3	114035312	114035377	(TA)n	+
chr3	124451286	124451363	hsa-mir-544b	+	78	1	chr3	124451249	124451391	MER5A1	-
chr3	125509247	125509395	hsa-mir-548i-1	-	79	0.530201	chr3	125509291	125509369	MADE1	+
chr3	159000435	159000523	hsa-mir-3919	+	46	0.516854	chr3	159000302	159000480	L1M6	-
chr3	163889259	163889344	hsa-mir-1263	-	82	0.953488	chr3	163889242	163889295	MER39	+
chr3	163889259	163889344	hsa-mir-1263	-	82	0.953488	chr3	163889299	163889343	MER39	-
chr3	164059129	164059238	hsa-mir-720	+	107	0.972727	chr3	164059175	164059685	LTR6B	-
chr3	164059129	164059238	hsa-mir-720	+	107	0.972727	chr3	164058717	164059171	HERVS71-int	-
chr3	188406569	188406654	hsa-mir-28	+	84	0.976744	chr3	188406489	188406601	L2c	-
chr3	188406569	188406654	hsa-mir-28	+	84	0.976744	chr3	188406604	188406665	L2c	+
chr3	194855235	194855309	hsa-mir-3137	-	75	1	chr3	194854794	194855285	Tigger3b	+
chr3	194855235	194855309	hsa-mir-3137	-	75	1	chr3	194855269	194855330	Tigger3c	-
chr3	195426272	195426368	hsa-mir-570	+	79	0.814433	chr3	195426284	195426362	MADE1	+
chr4	343946	344041	hsa-mir-571	+	92	0.958333	chr4	343359	343976	L1MA9	-
chr4	343946	344041	hsa-mir-571	+	92	0.958333	chr4	343981	344081	L1MA9	-
chr4	8007028	8007108	hsa-mir-95	-	76	0.938272	chr4	8007075	8007107	L2c	-
chr4	8007028	8007108	hsa-mir-95	-	76	0.938272	chr4	8006927	8007070	L2b	+
chr4	9557789	9557937	hsa-mir-548i-2	-	79	0.530201	chr4	9557833	9557911	MADE1	+
chr4	36427988	36428050	hsa-mir-1255b-1	-	63	1	chr4	36427449	36428488	Tigger1	-
chr4	38869653	38869748	hsa-mir-574	+	43	0.447917	chr4	38869659	38869701	(TG)n	+
chr4	67142542	67142646	hsa-mir-1269	+	105	1	chr4	67142188	67142773	MLT2B3	+
chr4	83674490	83674583	hsa-mir-575	-	57	0.606383	chr4	83674527	83674613	MIR	-
chr4	102251459	102251571	hsa-mir-1255a	-	113	1	chr4	102249732	102251602	Tigger1	+
chr4	110409854	110409951	hsa-mir-576	+	98	1	chr4	110409247	110410527	L1MB7	-
chr4	111781738	111781803	hsa-mir-297	-	55	0.833333	chr4	111781749	111781805	(CATA)n	+
chr4	144264613	144264688	hsa-mir-3139	+	76	1	chr4	144264549	144264654	L2b	+
chr4	144264613	144264688	hsa-mir-3139	+	76	1	chr4	144264653	144264762	L2c	-
chr4	148265781	148265869	hsa-mir-548g	-	78	0.876404	chr4	148265787	148265864	MADE1	-
chr4	166307394	166307489	hsa-mir-578	+	38	0.395833	chr4	166307452	166307564	L2a	+
chr4	174189311	174189384	hsa-mir-548t	+	74	1	chr4	174189309	174189386	MADE1	+
chr5	15935291	15935369	hsa-mir-887	+	79	1	chr5	15934903	15935471	L2a	-
chr5	32394484	32394581	hsa-mir-579	-	98	1	chr5	32394481	32394577	MADE1	+
chr5	32394484	32394581	hsa-mir-579	-	98	1	chr5	32394578	32394774	L1MB8	+
chr5	41475734	41475804	hsa-mir-1274a	+	38	0.535211	chr5	41475767	41475839	LTR3B_	-
chr5	58999432	58999529	hsa-mir-582	-	83	0.846939	chr5	58999447	58999477	L3	-
chr5	58999432	58999529	hsa-mir-582	-	83	0.846939	chr5	58999478	58999620	L3	+
chr5	100152186	100152269	hsa-mir-548p	-	80	0.952381	chr5	100152189	100152268	MADE1	-
chr5	109849530	109849616	hsa-mir-548f-3	-	87	1	chr5	109848967	109849532	L1M3	+
chr5	109849530	109849616	hsa-mir-548f-3	-	87	1	chr5	109849533	109849615	MADE1	+
chr5	109849530	109849616	hsa-mir-548f-3	-	87	1	chr5	109849616	109849675	L1M3	+
chr5	132763288	132763398	hsa-mir-1289-2	-	87	0.783784	chr5	132763304	132763390	MER5A	-
chr5	148441876	148441972	hsa-mir-584	-	89	0.917526	chr5	148441884	148441972	MER81	+
chr5	149112388	149112453	hsa-mir-378	+	66	1	chr5	149112267	149112412	MIRc	-
chr5	149112388	149112453	hsa-mir-378	+	66	1	chr5	149112410	149112558	MIRc	+
chr5	153726666	153726807	hsa-mir-1294	+	142	1	chr5	153726641	153726865	MIRb	-
chr5	154065336	154065421	hsa-mir-1303	+	83	0.965116	chr5	154065250	154065369	AluJr	+
chr5	154065336	154065421	hsa-mir-1303	+	83	0.965116	chr5	154065371	154065419	FLAM_A	-
chr5	170813660	170813764	hsa-mir-3912	-	52	0.495238	chr5	170813611	170813668	MER39	-
chr5	170813660	170813764	hsa-mir-3912	-	52	0.495238	chr5	170813722	170813812	L1MC4a	-
chr5	175794949	175795034	hsa-mir-1271	+	86	1	chr5	175794979	175795183	L2a	-
chr5	175794949	175795034	hsa-mir-1271	+	86	1	chr5	175794403	175795002	L2b	+
chr5	179442303	179442397	hsa-mir-340	-	38	0.4	chr5	179442352	179442389	MARNA	+
chr6	18572015	18572111	hsa-mir-548a-1	+	75	0.773196	chr6	18572027	18572101	MADE1	-
chr6	33665905	33666011	hsa-mir-3934	+	99	0.925234	chr6	33665913	33666027	MIR	-
chr6	36590213	36590289	hsa-mir-3925	-	44	0.571429	chr6	36590138	36590256	Tigger1	+
chr6	57254930	57255010	hsa-mir-548u	+	79	0.975309	chr6	57254931	57255009	MADE1	+
chr6	107232000	107232095	hsa-mir-587	+	96	1	chr6	107231972	107232526	MER115	+
chr6	119390212	119390308	hsa-mir-548b	-	80	0.824742	chr6	119390217	119390296	MADE1	-
chr6	120336325	120336403	hsa-mir-3144	+	79	1	chr6	120335337	120337051	L1MA8	+
chr6	126805777	126805859	hsa-mir-588	+	83	1	chr6	126805657	126805778	L1MA3	+
chr6	126805777	126805859	hsa-mir-588	+	83	1	chr6	126805776	126807712	L1MA3	+
chr6	135560298	135560394	hsa-mir-548a-2	+	97	1	chr6	135560390	135560842	LTR16A2	-
chr6	135560298	135560394	hsa-mir-548a-2	+	97	1	chr6	135560246	135560308	LTR16A2	-
chr6	135560298	135560394	hsa-mir-548a-2	+	97	1	chr6	135560309	135560389	MADE1	-
chr6	155174494	155174570	hsa-mir-1273c	+	77	1	chr6	155174526	155174791	AluSx1	-
chr6	155174494	155174570	hsa-mir-1273c	+	77	1	chr6	155174260	155174525	AluJo	+
chr6	156267931	156268013	hsa-mir-1202	+	83	1	chr6	156267903	156269415	MER52A	+
chr7	7106595	7106676	hsa-mir-3683	-	82	1	chr7	7105856	7107429	SATR1	+
chr7	18166843	18166932	hsa-mir-1302-6	-	90	1	chr7	18166792	18167000	MER53	-
chr7	21510676	21510764	hsa-mir-1183	+	87	0.977528	chr7	21510678	21510868	L2c	-
chr7	34980372	34980446	hsa-mir-548n	-	75	1	chr7	34980372	34980447	MADE1	+
chr7	91833329	91833412	hsa-mir-1285-1	-	84	1	chr7	91833270	91833604	AluJo	+
chr7	102046189	102046302	hsa-mir-548o	-	114	1	chr7	102046188	102047380	HSMAR1	-
chr7	147075109	147075213	hsa-mir-548f-4	-	89	0.847619	chr7	147075126	147075200	MADE1	+
chr7	147075109	147075213	hsa-mir-548f-4	-	89	0.847619	chr7	147075004	147075122	L1MEd	-
chr8	1749291	1749358	hsa-mir-3674	+	68	1	chr8	1748976	1749463	LTR8A	+
chr8	7946463	7946611	hsa-mir-548i-3	-	79	0.530201	chr8	7946507	7946585	MADE1	+
chr8	10524488	10524580	hsa-mir-4286	+	88	0.946237	chr8	10524277	10524515	MLT1J-int	-
chr8	10524488	10524580	hsa-mir-4286	+	88	0.946237	chr8	10524521	10525012	MLT1J	-
chr8	17539087	17539166	hsa-mir-548v	-	80	1	chr8	17539162	17539174	MIRb	+
chr8	17539087	17539166	hsa-mir-548v	-	80	1	chr8	17538933	17539090	MIRb	+
chr8	17539087	17539166	hsa-mir-548v	-	80	1	chr8	17539091	17539161	MADE1	-
chr8	26906370	26906480	hsa-mir-548h-4	-	98	0.882883	chr8	26906379	26906476	MADE1	-
chr8	77879004	77879086	hsa-mir-3149	-	83	1	chr8	77878999	77879088	(TA)n	+
chr8	101036210	101036312	hsa-mir-1273	-	103	1	chr8	101036186	101036491	AluSg	-
chr8	105496597	105496693	hsa-mir-548a-3	-	97	1	chr8	105496502	105496601	MLT1G1	+
chr8	105496597	105496693	hsa-mir-548a-3	-	97	1	chr8	105496602	105496681	MADE1	-
chr8	105496597	105496693	hsa-mir-548a-3	-	97	1	chr8	105496682	105497049	MLT1G1	+
chr8	124360274	124360370	hsa-mir-548aa-1	+	80	0.824742	chr8	124360279	124360358	MADE1	+
chr8	124360274	124360370	hsa-mir-548d-1	-	80	0.824742	chr8	124360279	124360358	MADE1	+
chr8	130496303	130496388	hsa-mir-3686	-	86	1	chr8	130496193	130496888	L1MEc	+
chr8	130508088	130508189	hsa-mir-3673	-	101	0.990196	chr8	130508089	130508309	(TA)n	+
chr8	130509594	130509674	hsa-mir-3669	-	77	0.950617	chr8	130509299	130509616	(CATATA)n	+
chr8	130509594	130509674	hsa-mir-3669	-	77	0.950617	chr8	130509621	130509786	(TA)n	+
chr8	141742663	141742752	hsa-mir-151	-	90	1	chr8	141742629	141742749	L2c	-
chr8	141742663	141742752	hsa-mir-151	-	90	1	chr8	141742722	141742833	L2c	+
chr8	142867603	142867674	hsa-mir-1302-7	-	72	1	chr8	142867555	142867693	MER53	+
chr9	30144	30281	hsa-mir-1302-9	+	138	1	chr9	30121	30310	MER53	-
chr9	69002239	69002321	hsa-mir-1299	-	83	1	chr9	69000026	69004778	CER	+
chr9	94398533	94398643	hsa-mir-3910-1	+	57	0.513514	chr9	94398232	94398589	HAL1	-
chr9	94398546	94398627	hsa-mir-3910-2	-	44	0.536585	chr9	94398232	94398589	HAL1	-
chr9	100125836	100125963	hsa-mir-1302-8	-	128	1	chr9	100125811	100125999	MER53	-
chr9	112273755	112273825	hsa-mir-3927	-	71	1	chr9	112273657	112273906	MLT1H2	+
chr10	12767253	12767352	hsa-mir-548q	-	97	0.97	chr10	12767251	12767349	MADE1	-
chr10	14425199	14425276	hsa-mir-4293	-	70	0.897436	chr10	14425207	14425391	LFSINE_Vert	+
chr10	24564614	24564710	hsa-mir-603	+	81	0.835052	chr10	24564625	24564705	MADE1	-
chr10	35368526	35368608	hsa-mir-3611	-	83	1	chr10	35368290	35369049	Tigger7	-
chr10	56367634	56367717	hsa-mir-548f-1	-	80	0.952381	chr10	56367637	56367716	MADE1	-
chr10	59064239	59064319	hsa-mir-3924	-	61	0.753086	chr10	59064259	59064390	(TA)n	+
chr10	70519075	70519171	hsa-mir-1254	+	97	1	chr10	70518890	70519179	AluJr	+
chr10	77312216	77312311	hsa-mir-606	+	96	1	chr10	77311861	77313309	L1MCc	-
chr10	98588426	98588521	hsa-mir-607	-	96	1	chr10	98588414	98588478	MIR	-
chr10	98588426	98588521	hsa-mir-607	-	96	1	chr10	98588458	98588623	MIR	+
chr10	112748684	112748771	hsa-mir-548e	+	88	1	chr10	112748765	112748959	L1M5	-
chr10	112748684	112748771	hsa-mir-548e	+	88	1	chr10	112748687	112748764	MADE1	+
chr10	112748684	112748771	hsa-mir-548e	+	88	1	chr10	112747955	112748686	L1M5	-
chr11	7255997	7256068	hsa-mir-302e	+	72	1	chr11	7255912	7256117	MIR	+
chr11	18409334	18409407	hsa-mir-3159	+	73	0.986486	chr11	18409239	18409364	AluJb	-
chr11	18409334	18409407	hsa-mir-3159	+	73	0.986486	chr11	18409366	18409654	AluSc	+
chr11	48118334	48118410	hsa-mir-3161	+	77	1	chr11	48118298	48118454	MER5A	-
chr11	61582633	61582712	hsa-mir-1908	-	32	0.4	chr11	61582633	61582664	GC_rich	+
chr11	66701905	66701977	hsa-mir-3163	-	73	1	chr11	66701891	66701967	MIRc	+
chr11	66701905	66701977	hsa-mir-3163	-	73	1	chr11	66701941	66702086	MIRb	-
chr11	68850644	68850726	hsa-mir-3164	+	83	1	chr11	68850615	68850714	MER6B	+
chr11	68850644	68850726	hsa-mir-3164	+	83	1	chr11	68850694	68850733	MER6C	-
chr11	70130061	70130176	hsa-mir-548k	+	79	0.681034	chr11	70130080	70130158	MADE1	+
chr11	79113066	79113153	hsa-mir-708	-	69	0.784091	chr11	79113047	79113095	L2c	-
chr11	79113066	79113153	hsa-mir-708	-	69	0.784091	chr11	79113115	79113151	L2c	+
chr11	79113066	79113153	hsa-mir-708	-	69	0.784091	chr11	79113119	79113161	L2c	+
chr11	87909670	87909761	hsa-mir-3166	+	92	1	chr11	87909731	87909974	L2a	-
chr11	87909670	87909761	hsa-mir-3166	+	92	1	chr11	87909603	87909742	L2a	+
chr11	90602289	90602370	hsa-mir-1261	-	82	1	chr11	90601719	90603944	Tigger1	+
chr11	93466840	93466930	hsa-mir-1304	-	66	0.725275	chr11	93466865	93466995	AluJo	-
chr11	94199661	94199746	hsa-mir-548l	-	77	0.895349	chr11	94199668	94199744	MADE1	+
chr12	57912946	57913042	hsa-mir-616	-	97	1	chr12	57912743	57913258	L2a	+
chr12	65016289	65016385	hsa-mir-548c	+	80	0.824742	chr12	65016301	65016380	MADE1	+
chr12	65016289	65016385	hsa-mir-548z	-	80	0.824742	chr12	65016301	65016380	MADE1	+
chr12	109230684	109230782	hsa-mir-619	-	99	1	chr12	109230725	109231031	AluSz6	+
chr12	109230684	109230782	hsa-mir-619	-	99	1	chr12	109230407	109230724	L1MC4	+
chr12	112475403	112475519	hsa-mir-3657	-	117	1	chr12	112475126	112475823	L1MC4	+
chr12	113132839	113132981	hsa-mir-1302-1	-	143	1	chr12	113132822	113133012	MER53	-
chr12	116586365	116586459	hsa-mir-620	-	62	0.652632	chr12	116586398	116586466	(TA)n	+
chr12	124020956	124021081	hsa-mir-3908	+	97	0.769841	chr12	124020884	124021006	FLAM_A	+
chr12	124020956	124021081	hsa-mir-3908	+	97	0.769841	chr12	124021036	124021332	AluSx	-
chr13	41675155	41675236	hsa-mir-3168	-	82	1	chr13	41675075	41675251	MIR	-
chr13	61773932	61774014	hsa-mir-3169	-	35	0.421687	chr13	61773802	61773966	MIRb	+
chr13	108183519	108183596	hsa-mir-1267	-	78	1	chr13	108183499	108183917	MSTB	+
chr14	28102411	28102484	hsa-mir-3171	-	74	1	chr14	28102381	28102509	(TA)n	+
chr14	48230198	48230307	hsa-mir-548y	-	87	0.790909	chr14	48230219	48230297	MADE1	-
chr14	48230198	48230307	hsa-mir-548y	-	87	0.790909	chr14	48230300	48230647	MLT1A0	-
chr14	64561742	64561843	hsa-mir-548h-1	-	94	0.921569	chr14	64561444	64561755	Charlie1a	-
chr14	64561742	64561843	hsa-mir-548h-1	-	94	0.921569	chr14	64561756	64561835	MADE1	-
chr14	65937820	65937904	hsa-mir-625	+	85	1	chr14	65937669	65938529	L1MCa	-
chr14	100575992	100576090	hsa-mir-342	+	99	1	chr14	100575989	100576095	MamSINE1	-
chr14	100774196	100774293	hsa-mir-345	+	39	0.397959	chr14	100774189	100774234	MIRc	-
chr14	101335397	101335485	hsa-mir-493	+	58	0.651685	chr14	101335428	101335487	L2b	-
chr14	101377476	101377550	hsa-mir-370	+	75	1	chr14	101377442	101377578	MIRb	-
chr14	101514995	101515085	hsa-mir-544	+	91	1	chr14	101514963	101515108	MER5A1	-
chr15	21038124	21038198	hsa-mir-3118-4	+	75	1	chr15	21036978	21039434	L1PA13	-
chr15	22049274	22049348	hsa-mir-3118-6	+	75	1	chr15	22048128	22050586	L1PA13	-
chr15	22513229	22513280	hsa-mir-1268	-	52	1	chr15	22513130	22513428	AluJo	-
chr15	41983783	41983876	hsa-mir-626	+	65	0.691489	chr15	41983846	41984297	L1MB8	-
chr15	41983783	41983876	hsa-mir-626	+	65	0.691489	chr15	41983081	41983816	L1MB8	-
chr15	52569314	52569397	hsa-mir-1266	-	67	0.797619	chr15	52569225	52569380	MIR3	-
chr15	64163129	64163218	hsa-mir-422a	-	90	1	chr15	64163109	64163232	MIRc	-
chr15	76878988	76879032	hsa-mir-3713	+	45	1	chr15	76878977	76879049	MER2B	-
chr15	90549987	90550073	hsa-mir-3174	+	87	1	chr15	90549948	90550088	MER5A1	+
chr15	102500662	102500799	hsa-mir-1302-10	-	138	1	chr15	102500633	102500822	MER53	+
chr16	11400297	11400384	hsa-mir-548h-2	-	85	0.965909	chr16	11400302	11400381	MADE1	-
chr16	11400297	11400384	hsa-mir-548h-2	-	85	0.965909	chr16	11400198	11400301	L1MB3	+
chr16	15001574	15001638	hsa-mir-3670	+	52	0.8	chr16	15001587	15001958	LTR16A1	+
chr16	15104178	15104254	hsa-mir-1972-1	-	53	0.688312	chr16	15104229	15104356	FLAM_A	+
chr16	15104178	15104254	hsa-mir-1972-1	-	53	0.688312	chr16	15103905	15104204	AluSx	-
chr16	16400227	16400291	hsa-mir-3670	+	52	0.8	chr16	16400240	16400611	LTR16A1	+
chr16	18499555	18499619	hsa-mir-3670	-	52	0.8	chr16	18499235	18499606	LTR16A1	-
chr16	21517370	21517456	hsa-mir-3680	-	87	1	chr16	21517321	21517456	MER96	-
chr16	26036558	26036631	hsa-mir-548w	+	74	1	chr16	26036555	26036634	MADE1	-
chr16	29610500	29610586	hsa-mir-3680	-	87	1	chr16	29610451	29610586	MER96	-
chr16	30905224	30905306	hsa-mir-762	+	38	0.457831	chr16	30905269	30905355	GC_rich	+
chr16	70064249	70064325	hsa-mir-1972-2	+	53	0.688312	chr16	70064151	70064274	FLAM_A	-
chr16	70064249	70064325	hsa-mir-1972-2	+	53	0.688312	chr16	70064299	70064598	AluSx	+
chr17	8090493	8090577	hsa-mir-3676	+	61	0.717647	chr17	8090478	8090553	tRNA-Thr-ACY	+
chr17	13446846	13446963	hsa-mir-548h-3	-	118	1	chr17	13446797	13446867	L3	+
chr17	13446846	13446963	hsa-mir-548h-3	-	118	1	chr17	13446868	13446947	MADE1	+
chr17	13446846	13446963	hsa-mir-548h-3	-	118	1	chr17	13446948	13447087	L3	+
chr17	35391042	35391110	hsa-mir-2909	+	52	0.753623	chr17	35391059	35391288	MLT1L	-
chr17	61021576	61021673	hsa-mir-633	+	98	1	chr17	61021503	61021683	MIRb	+
chr17	64783190	64783286	hsa-mir-634	+	46	0.474227	chr17	64783241	64783446	L1ME3A	-
chr17	65467605	65467701	hsa-mir-548aa-2	+	80	0.824742	chr17	65467610	65467689	MADE1	+
chr17	65467605	65467701	hsa-mir-548d-2	-	80	0.824742	chr17	65467610	65467689	MADE1	+
chr17	74732532	74732630	hsa-mir-636	-	40	0.40404	chr17	74732590	74732629	GC_rich	+
chr18	33514051	33514105	hsa-mir-3929	-	55	1	chr18	33513827	33514115	AluJb	-
chr18	37202087	37202139	hsa-mir-924	-	50	0.943396	chr18	37202090	37202395	MER101B	-
chr19	71973	72110	hsa-mir-1302-11	+	138	1	chr19	71950	72139	MER53	-
chr19	19545872	19545967	hsa-mir-640	+	96	1	chr19	19545845	19546034	MIRb	+
chr19	46142252	46142345	hsa-mir-330	-	49	0.521277	chr19	46142297	46142378	MIRb	-
chr19	58024375	58024441	hsa-mir-1274b	-	56	0.835821	chr19	58024425	58024742	HERVK3-int	+
chr19	58024375	58024441	hsa-mir-1274b	-	56	0.835821	chr19	58023984	58024413	LTR3B_	+
chr20	30825598	30825650	hsa-mir-1825	+	53	1	chr20	30824986	30825708	L2a	-
chr20	33054130	33054223	hsa-mir-644	+	58	0.617021	chr20	33052815	33054187	L1MB3	-
chr20	34041776	34041919	hsa-mir-1289-1	-	144	1	chr20	34041759	34041925	MER5A	+
chr20	44333741	44333819	hsa-mir-3617	-	79	1	chr20	44333729	44333872	MIR3	+
chr20	49202323	49202416	hsa-mir-645	+	59	0.62766	chr20	49202040	49202381	MER1B	-
chr20	49231173	49231322	hsa-mir-1302-5	-	149	0.993333	chr20	49231171	49231312	MER53	+
chr20	49231173	49231322	hsa-mir-1302-5	-	149	0.993333	chr20	49231314	49231617	AluSx1	+
chr20	50069442	50069514	hsa-mir-3194	-	30	0.410959	chr20	50069326	50069471	MIR	-
chr20	58883532	58883625	hsa-mir-646	+	94	1	chr20	58883332	58883755	LTR67B	-
chr20	60528602	60528718	hsa-mir-1257	-	44	0.376068	chr20	60528350	60528645	MLT1H	-
chr20	60639858	60639941	hsa-mir-3195	+	58	0.690476	chr20	60639843	60639882	GC_rich	+
chr20	60639858	60639941	hsa-mir-3195	+	58	0.690476	chr20	60639909	60640021	(CGG)n	+
chr21	9825832	9826011	hsa-mir-3648-1	+	93	0.516667	chr21	9825792	9825924	(CGG)n	+
chr21	15017096	15017171	hsa-mir-3118-5	-	76	1	chr21	15014226	15018299	L1PA12	+
chr21	20058408	20058482	hsa-mir-548x	-	75	1	chr21	20058408	20058484	MADE1	-
chr22	21388465	21388561	hsa-mir-649	-	96	0.989691	chr22	21388475	21388551	MER8	+
chr22	21388465	21388561	hsa-mir-649	-	96	0.989691	chr22	21388346	21388474	L1M4	+
chr22	21388465	21388561	hsa-mir-649	-	96	0.989691	chr22	21388553	21388895	AluSz6	+
chr22	26951178	26951289	hsa-mir-548j	-	74	0.660714	chr22	26951196	26951269	MADE1	-
chr22	31127544	31127628	hsa-mir-3200	+	48	0.564706	chr22	31127191	31127591	LTR16D2	-
chr22	35731633	35731751	hsa-mir-3909	+	86	0.722689	chr22	35731666	35731815	L2c	-
chr22	45596835	45596900	hsa-mir-1249	-	42	0.636364	chr22	45596554	45596876	L2c	-
chr22	48670176	48670227	hsa-mir-3201	+	26	0.5	chr22	48670119	48670194	L2a	-
chr22	48670176	48670227	hsa-mir-3201	+	26	0.5	chr22	48670221	48670511	AluJo	+
chr22	49937041	49937114	hsa-mir-3667	-	74	1	chr22	49936809	49937324	MLT1H	-
chrX	20035206	20035305	hsa-mir-23c	-	60	0.6	chrX	20035246	20035379	MIRb	+
chrX	32601773	32601869	hsa-mir-3915	-	97	1	chrX	32601624	32603042	L1ME3A	+
chrX	32659591	32659676	hsa-mir-548f-5	-	80	0.930233	chrX	32659595	32659674	MADE1	+
chrX	39520470	39520575	hsa-mir-3937	+	106	1	chrX	39520081	39520761	MLT1G	+
chrX	73438212	73438296	hsa-mir-421	-	42	0.494118	chrX	73438255	73438418	L2c	-
chrX	73438382	73438453	hsa-mir-374b	-	37	0.513889	chrX	73438255	73438418	L2c	-
chrX	73438384	73438453	hsa-mir-374c	+	35	0.5	chrX	73438255	73438418	L2c	-
chrX	73506939	73507044	hsa-mir-545	-	52	0.490566	chrX	73506993	73507159	L2c	-
chrX	73507121	73507192	hsa-mir-374a	-	39	0.541667	chrX	73506993	73507159	L2c	-
chrX	76225829	76225926	hsa-mir-325	-	89	0.908163	chrX	76225822	76225875	L2a	+
chrX	76225829	76225926	hsa-mir-325	-	89	0.908163	chrX	76225787	76225873	MIR	+
chrX	76225829	76225926	hsa-mir-325	-	89	0.908163	chrX	76225885	76225939	L2b	-
chrX	83480760	83480836	hsa-mir-548i-4	-	76	0.987013	chrX	83480761	83480838	MADE1	-
chrX	85090785	85090863	hsa-mir-1321	+	79	1	chrX	85090708	85090939	MIRb	-
chrX	85158641	85158712	hsa-mir-361	-	58	0.805556	chrX	85158648	85158705	MER5A	-
chrX	94318140	94318225	hsa-mir-548m	-	81	0.94186	chrX	94318145	94318222	MADE1	+
chrX	94318140	94318225	hsa-mir-548m	-	81	0.94186	chrX	94318223	94318744	L1M5	+
chrX	109298557	109298654	hsa-mir-652	+	98	1	chrX	109298547	109298674	MER91C	-
chrX	117520357	117520434	hsa-mir-1277	+	56	0.717949	chrX	117520366	117520421	(TA)n	+
chrX	120504826	120504907	hsa-mir-3672	+	82	1	chrX	120503983	120505114	L1M1	-
chrX	146271222	146271305	hsa-mir-513c	-	84	1	chrX	146271199	146271328	MER91C	+
chrX	146280562	146280645	hsa-mir-513b	-	84	1	chrX	146280539	146280668	MER91C	+
chrX	146294981	146295109	hsa-mir-513a-1	-	129	1	chrX	146294979	146295109	MER91C	+
chrX	146307344	146307470	hsa-mir-513a-2	-	127	1	chrX	146307341	146307470	MER91C	+
chrX	151127050	151127130	hsa-mir-224	-	75	0.925926	chrX	151127053	151127127	MER135	-
chrUn_gl000220	107909	108088	hsa-mir-3648-2	+	93	0.516667	chrUn_gl000220	107869	108001	(CGG)n	+
chrUn_gl000220	151881	152060	hsa-mir-3648-2	+	93	0.516667	chrUn_gl000220	151841	151973	(CGG)n	+
The background of PRDmiRs is colored in pale green and RDmiRs are colored in orange.

## Sheet: Rhesus
Chromosome	Start	End	Pre-miRNA	Strand	Covered by repeats	Percentage of repeat-coverage	Chromosome	Start	End	Repetitive Element	Strand
chr1	103344920	103344987	mml-mir-553	+	14	0.205882	chr1	103344828	103344931	MIR3	+
chr1	103344920	103344987	mml-mir-553	+	14	0.205882	chr1	103344986	103345149	MIR3	+
chr1	119645403	119645481	mml-mir-320b-1	+	20	0.253165	chr1	119645462	119645491	(TTAA)n	+
chr1	133744543	133744638	mml-mir-92b	+	43	0.447917	chr1	133744541	133744561	GC_rich	+
chr1	133744543	133744638	mml-mir-92b	+	43	0.447917	chr1	133744615	133744645	GC_rich	+
chr1	140873508	140873589	mml-mir-556	+	9	0.109756	chr1	140873581	140873604	(T)n	+
chr1	215908342	215908396	mml-mir-3123	-	4	0.0727273	chr1	215908237	215908345	MIRm	+
chr2	20165154	20165229	mml-mir-3921	-	34	0.447368	chr2	20165072	20165187	L2	+
chr2	80519795	80519895	mml-mir-3938	+	38	0.376238	chr2	80519833	80519854	AT_rich	+
chr2	80519795	80519895	mml-mir-3938	+	38	0.376238	chr2	80519880	80520039	MIR3	+
chr5	107536661	107536756	mml-mir-577	+	11	0.114583	chr5	107536746	107536865	L2	+
chr6	51614709	51614804	mml-mir-581	-	5	0.0520833	chr6	51614588	51614713	Charlie10	-
chr6	167769206	167769310	mml-mir-3912	-	17	0.161905	chr6	167769159	167769222	MER39	-
chr7	60001367	60001461	mml-mir-549	-	33	0.347368	chr7	60001174	60001399	MIRb	+
chr7	164330952	164331035	mml-mir-487b	+	4	0.047619	chr7	164331032	164331257	MIR	+
chr10	92296082	92296134	mml-mir-3201	+	7	0.132075	chr10	92296128	92296429	AluJo	+
chr12	83148687	83148776	mml-mir-153-1	-	3	0.0333333	chr12	83148774	83148854	GA-rich	+
chr14	8980071	8980170	mml-mir-612	-	38	0.38	chr14	8980133	8980252	MIRm	-
chr14	94898488	94898576	mml-mir-1260b	+	43	0.483146	chr14	94898534	94898670	(TGG)n	+
chr14	100126450	100126535	mml-mir-3920	-	30	0.348837	chr14	100126506	100126692	L2	+
chr16	1845434	1845534	mml-mir-132	-	7	0.0693069	chr16	1845528	1845611	(CGGGG)n	+
chr16	1845794	1845903	mml-mir-212	-	12	0.109091	chr16	1845702	1845805	G-rich	+
chr18	7925353	7925417	mml-mir-4317	+	2	0.0307692	chr18	7925416	7925612	MIR	-
chr19	14243445	14243542	mml-mir-639	+	32	0.326531	chr19	14243452	14243483	GC_rich	+
chr20	16019315	16019375	mml-mir-3179-1	+	1	0.0163934	chr20	16019018	16019315	AluJo	-
chrX	73380175	73380246	mml-mir-374a	-	31	0.430556	chrX	73380045	73380205	L2	-
chrX	113174574	113174642	mml-mir-1264	+	34	0.492754	chrX	113174559	113174607	L2	+
chrX	132765568	132765645	mml-mir-450b	-	4	0.0512821	chrX	132765430	132765571	L1ME4a	-
chrX	144153010	144153088	mml-mir-891a	-	27	0.341772	chrX	144152973	144153036	MIRb	-
chr1	3528722	3528831	mml-mir-571	+	110	1	chr1	3528490	3528877	L1MA9	-
chr1	13317632	13317717	mml-mir-1273d	+	86	1	chr1	13317516	13317736	AluSq	+
chr1	37469518	37469612	mml-mir-552	-	95	1	chr1	37469228	37470152	L1MD2	-
chr1	197728492	197728558	mml-mir-1255b-2	+	67	1	chr1	197727920	197730312	Tigger1	-
chr2	34321762	34321855	mml-mir-568	-	56	0.595745	chr2	34321752	34321817	(TA)n	+
chr2	44735778	44735856	mml-mir-544b	+	79	1	chr2	44735744	44735884	MER5A1	-
chr2	50630819	50630892	mml-mir-885	+	35	0.472973	chr2	50630858	50631027	MIRb	+
chr2	50695565	50695621	mml-mir-378b	-	57	1	chr2	50695479	50695602	MIRm	-
chr2	50695565	50695621	mml-mir-378b	-	57	1	chr2	50695603	50695668	MIR3	-
chr2	123318344	123318452	mml-mir-1263	+	81	0.743119	chr2	123318405	123318469	MER39	-
chr2	123318344	123318452	mml-mir-1263	+	81	0.743119	chr2	123318345	123318377	MER39	+
chr2	158033357	158033430	mml-mir-3134	-	74	1	chr2	158032910	158033538	L1PB1	+
chr2	181018841	181018926	mml-mir-28	+	86	1	chr2	181018755	181018875	L2	-
chr2	181018841	181018926	mml-mir-28	+	86	1	chr2	181018875	181018936	L2	+
chr3	28243706	28243779	mml-mir-548x	+	74	1	chr3	28243704	28243779	MADE1	+
chr3	91232094	91232164	mml-mir-548n	+	71	1	chr3	91232094	91232164	MADE1	+
chr3	184679371	184679475	mml-mir-548f-4	-	84	0.8	chr3	184679257	184679379	L1MEe	-
chr3	184679371	184679475	mml-mir-548f-4	-	84	0.8	chr3	184679388	184679462	MADE1	+
chr4	18623089	18623186	mml-mir-548a	+	82	0.836735	chr4	18623101	18623182	MADE1	-
chr4	33409348	33409448	mml-mir-3934	+	101	1	chr4	33409348	33409464	MIR	-
chr4	36382303	36382379	mml-mir-3925	-	44	0.571429	chr4	36382228	36382346	Tigger1	+
chr4	57002217	57002298	mml-mir-548u	+	80	0.97561	chr4	57002218	57002297	MADE1	+
chr4	108119433	108119518	mml-mir-1273c	-	86	1	chr4	108119244	108119487	AluSx	+
chr4	108119433	108119518	mml-mir-1273c	-	86	1	chr4	108119488	108119744	AluJo	-
chr4	128600436	128600530	mml-mir-548ca	-	95	1	chr4	128600088	128600440	LTR16A1	+
chr4	128600436	128600530	mml-mir-548ca	-	95	1	chr4	128600522	128600582	LTR16A1	+
chr4	128600436	128600530	mml-mir-548ca	-	95	1	chr4	128600441	128600521	MADE1	+
chr4	144912371	144912467	mml-mir-548b	+	80	0.824742	chr4	144912383	144912462	MADE1	+
chr5	771296	771376	mml-mir-95	+	76	0.938272	chr5	771297	771329	L2	+
chr5	771296	771376	mml-mir-95	+	76	0.938272	chr5	771334	771477	L2	-
chr5	63114179	63114283	mml-mir-1269	-	105	1	chr5	63114050	63114659	MLT2B3	-
chr5	94298263	94298361	mml-mir-1255a	-	99	1	chr5	94298318	94298361	Tigger1	-
chr5	94298263	94298361	mml-mir-1255a	-	99	1	chr5	94296542	94298322	Tigger1	+
chr5	102425182	102425276	mml-mir-576	+	95	1	chr5	102424576	102425851	L1MB7	-
chr5	103768703	103768770	mml-mir-297	-	57	0.838235	chr5	103768714	103768772	(CATA)n	+
chr5	135765429	135765504	mml-mir-3139	+	42	0.552632	chr5	135765365	135765470	L2	+
chr5	139545660	139545747	mml-mir-548g	-	77	0.875	chr5	139545666	139545742	MADE1	-
chr5	157574380	157574474	mml-mir-578	+	42	0.442105	chr5	157574433	157574551	L2	+
chr5	165321658	165321732	mml-mir-548t	+	75	1	chr5	165321656	165321734	MADE1	+
chr6	4558697	4558776	mml-mir-570	-	78	0.975	chr6	4558696	4558774	MADE1	-
chr6	16136306	16136383	mml-mir-887	+	78	1	chr6	16135909	16136472	L2	-
chr6	32490193	32490290	mml-mir-579	-	98	1	chr6	32490189	32490286	MADE1	+
chr6	32490193	32490290	mml-mir-579	-	98	1	chr6	32490287	32490490	L1MB8	+
chr6	57373382	57373479	mml-mir-582	-	83	0.846939	chr6	57373428	57373580	L3	+
chr6	57373382	57373479	mml-mir-582	-	83	0.846939	chr6	57373397	57373427	L3	-
chr6	97084765	97084848	mml-mir-548p	-	75	0.892857	chr6	97084773	97084847	MADE1	-
chr6	145581986	145582082	mml-mir-584	-	89	0.917526	chr6	145581994	145582082	MER81	+
chr6	146208790	146208855	mml-mir-378	+	66	1	chr6	146208669	146208823	MIR3	-
chr6	146208790	146208855	mml-mir-378	+	66	1	chr6	146208824	146208960	MIRb	+
chr6	151049655	151049744	mml-mir-1303	+	83	0.922222	chr6	151049569	151049688	FLAM_C	+
chr6	151049655	151049744	mml-mir-1303	+	83	0.922222	chr6	151049694	151049742	FLAM_A	-
chr6	172840489	172840574	mml-mir-1271	+	86	1	chr6	172840151	172840542	L2	+
chr6	172840489	172840574	mml-mir-1271	+	86	1	chr6	172840519	172840694	L2	-
chr6	176698926	176699020	mml-mir-340	-	38	0.4	chr6	176698975	176699012	MARNA	+
chr7	20114169	20114263	mml-mir-626	+	52	0.547368	chr7	20113814	20114202	L1MB8	-
chr7	20114169	20114263	mml-mir-626	+	52	0.547368	chr7	20114246	20114728	L1MDa	-
chr7	30580128	30580211	mml-mir-1266	-	60	0.714286	chr7	30580041	30580187	MIR3	-
chr7	42249639	42249728	mml-mir-422a	-	90	1	chr7	42249584	42249728	MIR3	-
chr7	69654319	69654405	mml-mir-3174	+	87	1	chr7	69654283	69654417	MER5A1	+
chr7	90519278	90519349	mml-mir-3171	-	72	1	chr7	90519143	90519387	(TA)n	+
chr7	127115289	127115389	mml-mir-548h-1	-	95	0.940594	chr7	127115201	127115302	Charlie1a	-
chr7	127115289	127115389	mml-mir-548h-1	-	95	0.940594	chr7	127115388	127115860	Charlie1a	-
chr7	127115289	127115389	mml-mir-548h-1	-	95	0.940594	chr7	127115303	127115381	MADE1	-
chr7	128513127	128513210	mml-mir-625	+	84	1	chr7	128512976	128513833	L1MCa	-
chr7	164153015	164153103	mml-mir-493	+	58	0.651685	chr7	164153046	164153105	L2	-
chr7	164195455	164195529	mml-mir-370	+	75	1	chr7	164195421	164195550	MIR_Mars	-
chr7	164333144	164333234	mml-mir-544	+	91	1	chr7	164333114	164333256	MER5A1	-
chr8	17559922	17560001	mml-mir-548v	-	80	1	chr8	17559768	17559925	MIRb	+
chr8	17559922	17560001	mml-mir-548v	-	80	1	chr8	17559926	17559996	MADE1	+
chr8	17559922	17560001	mml-mir-548v	-	80	1	chr8	17559997	17560009	MIRb	+
chr8	44496442	44496516	mml-mir-3118-4	-	75	1	chr8	44495192	44497654	L1PA13	+
chr8	102535456	102535556	mml-mir-1273	-	101	1	chr8	102535431	102535734	AluSg	-
chr8	106991179	106991275	mml-mir-548e	-	97	1	chr8	106991063	106991183	MLT1G1	+
chr8	106991179	106991275	mml-mir-548e	-	97	1	chr8	106991184	106991262	MADE1	-
chr8	106991179	106991275	mml-mir-548e	-	97	1	chr8	106991263	106991624	MLT1G1	+
chr8	125933262	125933358	mml-mir-548d	-	80	0.824742	chr8	125933267	125933346	MADE1	+
chr8	132074430	132074515	mml-mir-3686	-	86	1	chr8	132074309	132075021	L1MEc	+
chr8	143221103	143221192	mml-mir-151	-	90	1	chr8	143221065	143221189	L2	-
chr8	143221103	143221192	mml-mir-151	-	90	1	chr8	143221162	143221273	L2	+
chr8	144301426	144301496	mml-mir-1302-7	-	71	1	chr8	144301378	144301516	MER53	+
chr9	24461788	24461881	mml-mir-603	+	81	0.861702	chr9	24461799	24461879	MADE1	-
chr9	35294421	35294505	mml-mir-3611	-	85	1	chr9	35294185	35294974	Tigger7	-
chr9	61458975	61459056	mml-mir-606	-	82	1	chr9	61457825	61459378	L1MCc	+
chr9	103923084	103923177	mml-mir-609	-	47	0.5	chr9	103923131	103923307	MLT1J	+
chr10	18776212	18776290	mml-mir-3617	+	73	0.924051	chr10	18776158	18776284	MIR	-
chr10	20042178	20042261	mml-mir-3646	-	38	0.452381	chr10	20042063	20042215	MIR3	+
chr10	30094722	30094813	mml-mir-644	-	57	0.619565	chr10	30094757	30096205	L1MB3	+
chr10	59018434	59018512	mml-mir-3118-1	-	79	1	chr10	59015560	59019649	L1PA12	+
chr10	64862217	64862313	mml-mir-649	+	90	0.927835	chr10	64861883	64862220	AluSx	-
chr10	64862217	64862313	mml-mir-649	+	90	0.927835	chr10	64862225	64862303	MER8	-
chr10	64862217	64862313	mml-mir-649	+	90	0.927835	chr10	64862307	64862452	L1M4	-
chr10	70393738	70393850	mml-mir-548j	-	78	0.690265	chr10	70393756	70393833	MADE1	-
chr10	74603916	74604000	mml-mir-3200	+	48	0.564706	chr10	74603913	74603963	LTR16D	-
chr11	10197	10333	mml-mir-1302-10	+	137	1	chr11	10176	10361	MER53	-
chr11	54596484	54596581	mml-mir-616	-	98	1	chr11	54596282	54596550	L2	+
chr11	54596484	54596581	mml-mir-616	-	98	1	chr11	54596542	54596592	L2	-
chr11	61637521	61637617	mml-mir-548cb	+	80	0.824742	chr11	61637533	61637612	MADE1	+
chr11	76445916	76445980	mml-mir-1252	+	63	0.969231	chr11	76445915	76445978	L3	+
chr11	109849497	109849595	mml-mir-619	-	99	1	chr11	109849220	109849537	L1MC4	+
chr11	109849497	109849595	mml-mir-619	-	99	1	chr11	109849538	109849833	AluSx	+
chr12	71164776	71164925	mml-mir-1302-4	-	150	1	chr12	71164762	71164948	MER53	-
chr12	76199544	76199641	mml-mir-548f-2	-	80	0.816327	chr12	76199553	76199632	MADE1	-
chr12	96020650	96020744	mml-mir-562	+	95	1	chr12	96020411	96021229	L1MB7	-
chr12	105406245	105406319	mml-mir-3133	+	75	1	chr12	105405772	105406489	L1MB7	-
chr13	11834250	11834331	mml-mir-548s	+	82	1	chr13	11834245	11834335	MADE1	+
chr13	32556562	32556655	mml-mir-558	+	62	0.659574	chr13	32556614	32557057	MLT1C	-
chr13	32556562	32556655	mml-mir-558	+	62	0.659574	chr13	32556536	32556581	(TG)n	+
chr14	4489614	4489728	mml-mir-548k	-	78	0.678261	chr14	4489632	4489709	MADE1	-
chr14	5677446	5677528	mml-mir-3164	-	71	0.855422	chr14	5677458	5677557	MER6B	-
chr14	7515721	7515793	mml-mir-3163	+	68	0.931507	chr14	7515610	7515757	MIRb	+
chr14	7515721	7515793	mml-mir-3163	+	68	0.931507	chr14	7515763	7515807	MIRb	-
chr14	53500744	53500817	mml-mir-3159	-	73	0.986486	chr14	53500787	53500912	AluJo/FRAM	+
chr14	53500744	53500817	mml-mir-3159	-	73	0.986486	chr14	53500502	53500785	AluSc	-
chr14	77619252	77619339	mml-mir-708	-	84	0.954545	chr14	77619251	77619281	L2	-
chr14	77619252	77619339	mml-mir-708	-	84	0.954545	chr14	77619284	77619337	L2	+
chr14	92296013	92296103	mml-mir-1304	-	66	0.725275	chr14	92296038	92296169	AluJo	-
chr14	93015670	93015755	mml-mir-548l	-	80	0.930233	chr14	93015674	93015753	MADE1	+
chr15	26688517	26688587	mml-mir-3927	+	71	1	chr15	26688467	26688685	MLT1H2	-
chr15	38854157	38854285	mml-mir-1302-8	+	129	1	chr15	38854121	38854310	MER53	+
chr15	58388681	58388753	mml-mir-3152	-	38	0.520548	chr15	58388716	58388847	THER1_MD	+
chr16	58458301	58458398	mml-mir-633	+	98	1	chr16	58458191	58458453	MIRb	+
chr16	72096874	72096972	mml-mir-636	-	40	0.40404	chr16	72096932	72096971	GC_rich	+
chr17	40319706	40319788	mml-mir-3169	-	35	0.421687	chr17	40319576	40319740	MIRb	+
chr17	87725419	87725497	mml-mir-1267	-	79	1	chr17	87725399	87725810	MSTB	+
chr18	32600886	32600934	mml-mir-924	-	45	0.918367	chr18	32600890	32601191	MER101B	-
chr19	19098527	19098622	mml-mir-640	+	96	1	chr19	19098456	19098689	MIRb	+
chr19	52090459	52090552	mml-mir-330	-	49	0.521277	chr19	52090504	52090600	MIRm	-
chr20	15001540	15001616	mml-mir-1972-1	+	53	0.688312	chr20	15001439	15001565	FLAM_A	-
chr20	15001540	15001616	mml-mir-1972-1	+	53	0.688312	chr20	15001590	15001887	AluSx	+
chr20	24496088	24496161	mml-mir-548w	+	74	1	chr20	24496085	24496164	MADE1	-
chr20	28977805	28977875	mml-mir-762	+	27	0.380282	chr20	28977849	28977935	GC_rich	+
chrX	30557934	30558020	mml-mir-548f-5	-	79	0.908046	chrX	30557940	30558018	MADE1	+
chrX	37404729	37404834	mml-mir-3937	+	106	1	chrX	37404342	37405020	MLT1G	+
chrX	73311841	73311919	mml-mir-421	-	73	0.924051	chrX	73311841	73311872	L2	+
chrX	73311841	73311919	mml-mir-421	-	73	0.924051	chrX	73311879	73312046	L2	-
chrX	73312006	73312077	mml-mir-374b	-	41	0.569444	chrX	73311879	73312046	L2	-
chrX	73379991	73380096	mml-mir-545	-	101	0.95283	chrX	73379982	73380039	L2	+
chrX	73379991	73380096	mml-mir-545	-	101	0.95283	chrX	73380045	73380205	L2	-
chrX	75667035	75667132	mml-mir-325	-	94	0.959184	chrX	75667084	75667144	L2	-
chrX	75667035	75667132	mml-mir-325	-	94	0.959184	chrX	75666979	75667079	L2	+
chrX	84714873	84714944	mml-mir-361	-	58	0.805556	chrX	84714880	84714937	MER5A	-
chrX	108770393	108770490	mml-mir-652	+	98	1	chrX	108770383	108770510	MER91C	+
chrX	116634664	116634741	mml-mir-1277	+	56	0.717949	chrX	116634673	116634728	(TA)n	+
chrX	119499314	119499397	mml-mir-3672	+	84	1	chrX	119498477	119499617	L1M1	-
chrX	144125570	144125646	mml-mir-892b	-	77	1	chrX	144125545	144125674	MER91C	+
chrX	145318129	145318209	mml-mir-513b-1	-	81	1	chrX	145318103	145318233	MER91C	+
chrX	145325272	145325352	mml-mir-513b-2	-	81	1	chrX	145325245	145325375	MER91C	+
chrX	145346074	145346153	mml-mir-513a-2	-	80	1	chrX	145346047	145346177	MER91C	+
chrX	145359880	145359973	mml-mir-507	-	94	1	chrX	145359877	145359984	MER91C	+
The background of PRDmiRs is colored in pale green and RDmiRs are colored in orange.

## Sheet: Mouse
Chromosome	Start	End	Pre-miRNA	Strand	Covered by repeats	Percentage of repeat-coverage	Chromosome	Start	End	Repetitive Element	Strand
chr1	178609000	178609098	mmu-mir-350	-	4	0.040404	chr1	178609095	178609156	(TCTA)n	+
chr2	10395763	10395883	mmu-mir-669j	+	18	0.14876	chr2	10395710	10395780	ID_B1	+
chr2	10436008	10436132	mmu-mir-669h	+	38	0.304	chr2	10436076	10436113	(CA)n	+
chr2	32534816	32534897	mmu-mir-2861	-	1	0.0121951	chr2	32534897	32534938	(CCG)n	+
chr3	89313043	89313125	mmu-mir-92b	-	20	0.240964	chr3	89313026	89313062	GC_rich	+
chr5	93863655	93863766	mmu-mir-1961	-	8	0.0714286	chr5	93863759	93863906	ID_B1	+
chr5	139623292	139623387	mmu-mir-339	-	37	0.385417	chr5	139623351	139623398	MIRm	+
chr6	119999847	119999930	mmu-mir-706	-	27	0.321429	chr6	119999904	120000049	B1_Mus2	-
chr7	29482054	29482136	mmu-mir-1964	+	2	0.0240964	chr7	29481372	29482055	RLTR21	-
chr7	80026403	80026528	mmu-mir-1965	-	49	0.388889	chr7	80026506	80026625	B1_Mus2	+
chr7	80026403	80026528	mmu-mir-1965	-	49	0.388889	chr7	80026304	80026428	B1_Mus1	-
chr8	32568856	32568977	mmu-mir-1186	-	59	0.483607	chr8	32568919	32569062	B1_Mus1	+
chr8	126908731	126908812	mmu-mir-1967	+	23	0.280488	chr8	126908790	126908908	B3A	-
chr8	131245331	131245410	mmu-mir-1903	+	24	0.3	chr8	131245294	131245354	CT-rich	+
chr10	92592584	92592702	mmu-mir-1931	+	19	0.159664	chr10	92592684	92592875	B2_Mm1t	+
chr11	51970169	51970259	mmu-mir-3061	+	45	0.494505	chr11	51970184	51970228	RMER13B	+
chr11	69479238	69479320	mmu-mir-1934	+	23	0.277108	chr11	69479298	69479403	B2_Mm2	+
chr12	110175140	110175221	mmu-mir-487b	+	3	0.0365854	chr12	110175219	110175299	MIR	+
chr12	110725855	110725936	mmu-mir-1247	-	14	0.170732	chr12	110725923	110725951	GC_rich	+
chr14	62681299	62681377	mmu-mir-598	+	28	0.35443	chr14	62681350	62681379	(CAT)n	+
chr14	77045304	77045455	mmu-mir-2145-2	-	49	0.322368	chr14	77045407	77045480	5S	-
chr16	44477378	44477461	mmu-mir-3081	-	28	0.333333	chr16	44477434	44477618	(CCCCAG)n	+
chr17	45695112	45695200	mmu-mir-693	+	14	0.157303	chr17	45694808	45695125	L1ME3A	-
chr18	12857980	12858064	mmu-mir-1948	+	7	0.0823529	chr18	12857812	12857986	B3A	+
chr19	23216528	23216648	mmu-mir-1192	+	41	0.338843	chr19	23216608	23216731	B1F	-
chrX	99775779	99775873	mmu-mir-374	-	34	0.357895	chrX	99775677	99775812	L2	-
chrX	99775804	99775852	mmu-mir-374c	+	9	0.183673	chrX	99775677	99775812	L2	-
chrX	135657312	135657376	mmu-mir-3475	+	15	0.230769	chrX	135657362	135657426	MER91	-
chr1	53640990	53641112	mmu-mir-1937b-5	+	100	0.813008	chr1	53640754	53641014	RLTR6_Mm-int	-
chr1	53640990	53641112	mmu-mir-1937b-5	+	100	0.813008	chr1	53641038	53641474	RLTR6_Mm	-
chr1	74139761	74139827	mmu-mir-1928	-	59	0.880597	chr1	74139769	74139852	ID4	+
chr1	162132541	162132649	mmu-mir-1927	-	109	1	chr1	162132500	162132674	B3	+
chr2	10384516	10384599	mmu-mir-466m	+	62	0.738095	chr2	10384538	10384615	RMER12	-
chr2	10384797	10384890	mmu-mir-466f-1	+	86	0.914894	chr2	10384789	10384838	(TG)n	+
chr2	10384797	10384890	mmu-mir-466f-1	+	86	0.914894	chr2	10384844	10384887	(CA)n	+
chr2	10385082	10385202	mmu-mir-669f	+	70	0.578512	chr2	10385114	10385183	RMER12	-
chr2	10385348	10385466	mmu-mir-669e	+	60	0.504202	chr2	10385298	10385374	ID_B1	+
chr2	10385348	10385466	mmu-mir-669e	+	60	0.504202	chr2	10385434	10385468	(CA)n	+
chr2	10385643	10385739	mmu-mir-669b	+	31	0.319588	chr2	10385699	10385729	(CATATA)n	+
chr2	10386196	10386316	mmu-mir-669d	+	74	0.61157	chr2	10386243	10386326	RMER12	-
chr2	10386528	10386621	mmu-mir-466f-2	+	94	1	chr2	10386520	10386580	(TG)n	+
chr2	10386528	10386621	mmu-mir-466f-2	+	94	1	chr2	10386581	10386631	(CA)n	+
chr2	10386824	10386921	mmu-mir-669l	+	95	0.969388	chr2	10386827	10386933	(CATATA)n	+
chr2	10389497	10389582	mmu-mir-669d-2	+	86	1	chr2	10389490	10389611	(CATATA)n	+
chr2	10389806	10389899	mmu-mir-466f-3	+	83	0.882979	chr2	10389798	10389847	(TG)n	+
chr2	10389806	10389899	mmu-mir-466f-3	+	83	0.882979	chr2	10389859	10389911	(CA)n	+
chr2	10390107	10390196	mmu-mir-297a-5	+	66	0.733333	chr2	10390072	10390172	RMER12	+
chr2	10390393	10390476	mmu-mir-466o	+	67	0.797619	chr2	10390387	10390459	(TATATG)n	+
chr2	10391784	10391880	mmu-mir-467c	+	82	0.845361	chr2	10391790	10391871	(CATA)n	+
chr2	10392072	10392153	mmu-mir-466b-1	+	82	1	chr2	10392062	10392134	(TATG)n	+
chr2	10392072	10392153	mmu-mir-466b-1	+	82	1	chr2	10392083	10392166	(CATATA)n	+
chr2	10392286	10392394	mmu-mir-669a-3	+	50	0.458716	chr2	10392345	10392398	(CA)n	+
chr2	10394199	10394271	mmu-mir-467a-1	+	29	0.39726	chr2	10394243	10394282	(CA)n	+
chr2	10394481	10394566	mmu-mir-466b-8	+	86	1	chr2	10394474	10394578	(TATG)n	+
chr2	10394706	10394802	mmu-mir-669a-1	+	46	0.474227	chr2	10394757	10394810	(CA)n	+
chr2	10396651	10396733	mmu-mir-467a-2	+	34	0.409639	chr2	10396700	10396739	(CA)n	+
chr2	10396941	10397024	mmu-mir-466e	+	84	1	chr2	10396932	10397036	(TATG)n	+
chr2	10397168	10397254	mmu-mir-669a-4	+	40	0.45977	chr2	10397215	10397268	(CA)n	+
chr2	10399101	10399173	mmu-mir-467b	+	29	0.39726	chr2	10399145	10399184	(CA)n	+
chr2	10399387	10399470	mmu-mir-466c-1	+	64	0.761905	chr2	10399378	10399450	(TATG)n	+
chr2	10399614	10399700	mmu-mir-669a-5	+	40	0.45977	chr2	10399661	10399714	(CA)n	+
chr2	10401531	10401613	mmu-mir-467a-3	+	34	0.409639	chr2	10401580	10401619	(CA)n	+
chr2	10401819	10401908	mmu-mir-466c-2	+	73	0.811111	chr2	10401813	10401891	(CATATA)n	+
chr2	10402049	10402135	mmu-mir-669a-6	+	40	0.45977	chr2	10402096	10402149	(CA)n	+
chr2	10403988	10404070	mmu-mir-467a-4	+	34	0.409639	chr2	10404037	10404076	(CA)n	+
chr2	10404276	10404365	mmu-mir-466b-4	+	73	0.811111	chr2	10404270	10404348	(TATATG)n	+
chr2	10404506	10404592	mmu-mir-669a-7	+	40	0.45977	chr2	10404553	10404606	(CA)n	+
chr2	10406452	10406534	mmu-mir-467a-5	+	34	0.409639	chr2	10406501	10406540	(CA)n	+
chr2	10406740	10406827	mmu-mir-466b-5	+	88	1	chr2	10406732	10406836	(TATATG)n	+
chr2	10406969	10407055	mmu-mir-669p-1	+	41	0.471264	chr2	10407015	10407070	(CA)n	+
chr2	10408901	10408983	mmu-mir-467a-6	+	34	0.409639	chr2	10408950	10408989	(CA)n	+
chr2	10409419	10409505	mmu-mir-669a-8	+	40	0.45977	chr2	10409466	10409519	(CA)n	+
chr2	10411363	10411445	mmu-mir-467a-7	+	34	0.409639	chr2	10411412	10411451	(CA)n	+
chr2	10411651	10411740	mmu-mir-466b-6	+	73	0.811111	chr2	10411645	10411723	(TATATG)n	+
chr2	10411881	10411967	mmu-mir-669a-9	+	40	0.45977	chr2	10411928	10411981	(CA)n	+
chr2	10413833	10413915	mmu-mir-467a-8	+	34	0.409639	chr2	10413882	10413921	(CA)n	+
chr2	10414121	10414208	mmu-mir-466b-7	+	88	1	chr2	10414113	10414217	(TATATG)n	+
chr2	10414350	10414436	mmu-mir-669p-2	+	41	0.471264	chr2	10414396	10414451	(CA)n	+
chr2	10416246	10416328	mmu-mir-467a-9	+	34	0.409639	chr2	10416295	10416330	(CA)n	+
chr2	10416538	10416619	mmu-mir-466b-2	+	69	0.841463	chr2	10416528	10416606	(TATATG)n	+
chr2	10416764	10416850	mmu-mir-669a-10	+	40	0.45977	chr2	10416811	10416864	(CA)n	+
chr2	10419192	10419278	mmu-mir-669a-11	+	40	0.45977	chr2	10419239	10419292	(CA)n	+
chr2	10421126	10421208	mmu-mir-467a-10	+	34	0.409639	chr2	10421175	10421214	(CA)n	+
chr2	10421418	10421498	mmu-mir-466b-3	+	81	1	chr2	10421408	10421512	(TATATG)n	+
chr2	10421644	10421730	mmu-mir-669a-12	+	40	0.45977	chr2	10421691	10421744	(CA)n	+
chr2	10423574	10423660	mmu-mir-467e	+	78	0.896552	chr2	10423583	10423662	RMER12	-
chr2	10423859	10423947	mmu-mir-466p	+	37	0.41573	chr2	10423853	10423895	(TATATG)n	+
chr2	10425483	10425567	mmu-mir-467d	+	40	0.470588	chr2	10425528	10425567	(CA)n	+
chr2	10425771	10425843	mmu-mir-466a	+	42	0.575342	chr2	10425749	10425812	RMER12	+
chr2	10426869	10426966	mmu-mir-297c	+	93	0.94898	chr2	10426859	10426930	RMER12	+
chr2	10426869	10426966	mmu-mir-297c	+	93	0.94898	chr2	10426885	10426961	RMER12	-
chr2	10427149	10427257	mmu-mir-669c	+	47	0.431193	chr2	10427209	10427255	(CA)n	+
chr2	10428017	10428113	mmu-mir-669a-2	+	44	0.453608	chr2	10428070	10428121	(CA)n	+
chr2	10429520	10429628	mmu-mir-297b	+	67	0.614679	chr2	10429555	10429621	RMER12	-
chr2	10429820	10429915	mmu-mir-466d	+	96	1	chr2	10429812	10429886	RMER12	+
chr2	10429820	10429915	mmu-mir-466d	+	96	1	chr2	10429853	10429938	RMER12	-
chr2	10430643	10430740	mmu-mir-669m-1	+	93	0.94898	chr2	10430643	10430692	(TG)n	+
chr2	10430643	10430740	mmu-mir-669m-1	+	93	0.94898	chr2	10430698	10430746	(CA)n	+
chr2	10431287	10431384	mmu-mir-669m-2	+	73	0.744898	chr2	10431312	10431393	(CATATA)n	+
chr2	10431594	10431687	mmu-mir-466n	+	85	0.904255	chr2	10431596	10431680	RMER12	+
chr2	10432153	10432248	mmu-mir-669o	+	86	0.895833	chr2	10432153	10432202	(TG)n	+
chr2	10432153	10432248	mmu-mir-669o	+	86	0.895833	chr2	10432213	10432257	(CA)n	+
chr2	10432448	10432527	mmu-mir-466g	+	36	0.45	chr2	10432492	10432538	(CA)n	+
chr2	10432744	10432824	mmu-mir-466h	+	81	1	chr2	10432730	10432790	(TG)n	+
chr2	10432744	10432824	mmu-mir-466h	+	81	1	chr2	10432791	10432842	(CA)n	+
chr2	10433673	10433774	mmu-mir-297a-3	+	62	0.607843	chr2	10433663	10433734	RMER12	+
chr2	10433950	10434070	mmu-mir-466l	+	77	0.636364	chr2	10433974	10434050	RMER12	-
chr2	10434920	10435017	mmu-mir-297a-4	+	66	0.673469	chr2	10434910	10434985	RMER12	+
chr2	32474338	32474423	mmu-mir-1954	+	80	0.930233	chr2	32474377	32474523	B1_Mus1	-
chr2	32474338	32474423	mmu-mir-1954	+	80	0.930233	chr2	32474259	32474370	PB1D9	+
chr2	133256149	133256235	mmu-mir-3090	+	87	1	chr2	133256147	133256252	MER5A1	-
chr2	169010090	169010171	mmu-mir-297a-6	-	82	1	chr2	169010056	169010121	RMER12	-
chr2	169010090	169010171	mmu-mir-297a-6	-	82	1	chr2	169010089	169010179	RLTR21	-
chr3	23759259	23759323	mmu-mir-1937c	-	62	0.953846	chr3	23759101	23759263	RLTR1D	+
chr3	23759259	23759323	mmu-mir-1937c	-	62	0.953846	chr3	23759267	23759883	MMVL30-int	+
chr3	47577856	47577976	mmu-mir-1937b-2	-	117	0.966942	chr3	47577482	47577948	RLTR6_Mm	+
chr3	47577856	47577976	mmu-mir-1937b-2	-	117	0.966942	chr3	47577953	47578284	RLTR6_Mm-int	+
chr3	85553304	85553425	mmu-mir-466k	+	122	1	chr3	85553251	85553429	(TG)n	+
chr4	3464237	3464338	mmu-mir-3471-2	+	102	1	chr4	3464170	3464564	MTA_Mm	+
chr4	10772647	10772777	mmu-mir-3471-1	-	131	1	chr4	10772719	10772827	MTA_Mm	-
chr4	10772647	10772777	mmu-mir-3471-1	-	131	1	chr4	10772273	10772718	MusHAL1	+
chr4	48234219	48234315	mmu-mir-1958	-	97	1	chr4	48233511	48234792	Lx9	+
chr4	59032073	59032166	mmu-mir-2145-1	+	88	0.93617	chr4	59032079	59032184	5S	+
chr4	94157175	94157255	mmu-mir-872	+	59	0.728395	chr4	94157197	94157354	L2	+
chr4	118627711	118627776	mmu-mir-1957	+	66	1	chr4	118627710	118627787	ID4	+
chr5	35049710	35049829	mmu-mir-467g	-	119	0.991667	chr5	35049737	35049812	RMER12	-
chr5	35049710	35049829	mmu-mir-467g	-	119	0.991667	chr5	35049685	35049722	(TA)n	+
chr5	35049710	35049829	mmu-mir-467g	-	119	0.991667	chr5	35049724	35049804	RMER12	+
chr5	35049710	35049829	mmu-mir-467g	-	119	0.991667	chr5	35049813	35050063	Lx6	-
chr5	65249453	65249530	mmu-mir-574	+	35	0.448718	chr5	65249445	65249487	(TG)n	+
chr5	83873505	83873626	mmu-mir-1187	-	65	0.532787	chr5	83873522	83873586	(TA)n	+
chr5	119786217	119786291	mmu-mir-1959	-	74	0.986667	chr5	119786209	119786290	ID4_	-
chr6	83055969	83056045	mmu-mir-3470a	-	77	1	chr6	83055945	83056090	B1_Mur3	+
chr6	125161411	125161497	mmu-mir-3098	+	87	1	chr6	125161213	125161704	Lx5	+
chr7	9833330	9833405	mmu-mir-297a-1	-	76	1	chr7	9833348	9833405	RMER12	-
chr7	9833330	9833405	mmu-mir-297a-1	-	76	1	chr7	9833137	9833347	B3	+
chr7	10225343	10225418	mmu-mir-297a-7	-	74	0.973684	chr7	10225154	10225366	B3	+
chr7	10225343	10225418	mmu-mir-297a-7	-	74	0.973684	chr7	10225369	10225418	RMER12	-
chr7	26914296	26914415	mmu-mir-1191	+	120	1	chr7	26914270	26914371	B1_Mur1	+
chr7	26914296	26914415	mmu-mir-1191	+	120	1	chr7	26914369	26914482	B1_Mur1	-
chr7	79906014	79906109	mmu-mir-3174	+	45	0.46875	chr7	79906015	79906059	MER5A	+
chr7	96124616	96124724	mmu-mir-708	+	45	0.412844	chr7	96124634	96124678	L2	-
chr7	143818644	143818728	mmu-mir-3105	+	85	1	chr7	143818453	143818865	MTD	+
chr8	98852673	98852736	mmu-mir-1186b	+	46	0.71875	chr8	98852597	98852694	B1_Mus1	-
chr8	98852673	98852736	mmu-mir-1186b	+	46	0.71875	chr8	98852713	98852842	ID_B1	+
chr9	21363846	21363978	mmu-mir-1946b	-	104	0.781955	chr9	21363909	21363945	ID_B1	-
chr9	21363846	21363978	mmu-mir-1946b	-	104	0.781955	chr9	21363734	21363879	B1_Mus1	-
chr9	21363846	21363978	mmu-mir-1946b	-	104	0.781955	chr9	21363946	21364093	B1_Mus1	+
chr9	115230517	115230637	mmu-mir-467h	+	93	0.768595	chr9	115230538	115230630	(TG)n	+
chr10	42823885	42823948	mmu-mir-297a-2	+	64	1	chr10	42823793	42823965	(TG)n	+
chr10	60356080	60356201	mmu-mir-466j	+	122	1	chr10	60356051	60356225	(TG)n	+
chr11	49913125	49913222	mmu-mir-340	+	42	0.428571	chr11	49913136	49913177	MARNA	-
chr11	69451595	69451714	mmu-mir-467f	-	70	0.583333	chr11	69451683	69451789	PB1D9	-
chr11	69451595	69451714	mmu-mir-467f	-	70	0.583333	chr11	69451635	69451672	(CA)n	+
chr11	85338916	85338975	mmu-mir-1935	+	60	1	chr11	85338881	85339028	B1_Mus2	+
chr12	18343907	18344024	mmu-mir-1937a	+	73	0.618644	chr12	18343952	18344395	RLTR1D	-
chr12	78299802	78299933	mmu-mir-1937b-3	-	132	1	chr12	78299369	78299882	MURVY-LTR	+
chr12	78299802	78299933	mmu-mir-1937b-3	-	132	1	chr12	78299883	78300038	MuRRS4-int	+
chr12	109992348	109992427	mmu-mir-1906-1	+	45	0.5625	chr12	109992343	109992392	THER1_MD	+
chr12	110028040	110028122	mmu-mir-493	+	56	0.674699	chr12	110028067	110028137	MIRm	-
chr12	110059307	110059402	mmu-mir-341	+	73	0.760417	chr12	110059318	110059390	(CGGT)n	+
chr12	110059629	110059748	mmu-mir-1188	+	83	0.691667	chr12	110059567	110059711	MIR	-
chr12	110177132	110177209	mmu-mir-544	+	78	1	chr12	110177096	110177248	MER5A1	-
chr13	17532615	17532735	mmu-mir-466i	+	77	0.636364	chr13	17532657	17532687	(TG)n	+
chr13	17532615	17532735	mmu-mir-466i	+	77	0.636364	chr13	17532690	17532748	(CATA)n	+
chr13	21904383	21904514	mmu-mir-1983	-	94	0.712121	chr13	21904403	21904496	tRNA-Ile-ATA	-
chr13	54587760	54587846	mmu-mir-1271	+	87	1	chr13	54587790	54587883	L2	-
chr13	54587760	54587846	mmu-mir-1271	+	87	1	chr13	54587496	54587813	L2	+
chr13	71574572	71574692	mmu-mir-466f-4	+	116	0.958678	chr13	71574684	71574869	RLTR21	+
chr13	71574572	71574692	mmu-mir-466f-4	+	116	0.958678	chr13	71574434	71574600	RLTR21	+
chr13	71574572	71574692	mmu-mir-466f-4	+	116	0.958678	chr13	71574604	71574681	(TG)n	+
chr13	110445608	110445688	mmu-mir-582	+	46	0.567901	chr13	110445600	110445653	L3	-
chr14	43869320	43869388	mmu-mir-327	-	69	1	chr14	43867426	43871608	RodERV21	+
chr14	56752534	56752597	mmu-mir-3077	+	24	0.375	chr14	56752506	56752557	(CGGG)n	+
chr14	60706330	60706448	mmu-mir-1196	-	95	0.798319	chr14	60706354	60706382	ID_B1	+
chr14	60706330	60706448	mmu-mir-1196	-	95	0.798319	chr14	60706383	60706515	B1_Mur4	+
chr15	73082071	73082138	mmu-mir-151	-	67	0.985294	chr15	73082111	73082140	L2	+
chr15	73082071	73082138	mmu-mir-151	-	67	0.985294	chr15	73082069	73082109	L2	-
chr15	76118134	76118223	mmu-mir-3079	-	63	0.7	chr15	76118161	76118285	RMER13A	-
chr15	82786984	82787062	mmu-mir-3080	-	79	1	chr15	82786941	82787071	MIRb	-
chr15	84779292	84779389	mmu-mir-1249	-	57	0.581633	chr15	84779069	84779348	L2	-
chr16	4736158	4736284	mmu-mir-1937b-1	-	127	1	chr16	4735736	4736235	MURVY-LTR	+
chr16	4736158	4736284	mmu-mir-1937b-1	-	127	1	chr16	4736236	4736740	MuRRS4-int	+
chr16	24743204	24743289	mmu-mir-28	+	79	0.918605	chr16	24743128	24743238	L2	-
chr16	24743204	24743289	mmu-mir-28	+	79	0.918605	chr16	24743246	24743289	L2	+
chr16	32187197	32187330	mmu-mir-1946a	-	90	0.671642	chr16	32186736	32187202	RLTR24	+
chr16	32187197	32187330	mmu-mir-1946a	-	90	0.671642	chr16	32187247	32187313	B1_Mus1	-
chr16	32187197	32187330	mmu-mir-1946a	-	90	0.671642	chr16	32187314	32187989	L1_Mur3	-
chr16	43933184	43933309	mmu-mir-3470b	+	126	1	chr16	43933165	43933309	B1_Mus1	-
chr17	19595845	19595965	mmu-mir-1937b-4	-	121	1	chr17	19595657	19595918	RLTR6_Mm	+
chr17	19595845	19595965	mmu-mir-1937b-4	-	121	1	chr17	19595919	19596273	MMVL30-int	+
chr17	70765335	70765457	mmu-mir-1195	-	120	0.97561	chr17	70765302	70765350	(T)n	+
chr17	70765335	70765457	mmu-mir-1195	-	120	0.97561	chr17	70765354	70765503	B1_Mur4	-
chr18	61523204	61523269	mmu-mir-378	-	66	1	chr18	61523112	61523235	MIR	-
chr18	61523204	61523269	mmu-mir-378	-	66	1	chr18	61523236	61523396	MIRb	+
chr19	35031393	35031466	mmu-mir-1950	+	73	0.986486	chr19	35031388	35031435	L1_Mur1	-
chr19	35031393	35031466	mmu-mir-1950	+	73	0.986486	chr19	35031437	35031467	L1_Mur1	+
chrX	6964060	6964180	mmu-mir-1198	+	107	0.884298	chrX	6964074	6964218	B1F	-
chrX	63213843	63213925	mmu-mir-1274a	+	82	0.987952	chrX	63213875	63214266	RLTR9C	-
chrX	63213843	63213925	mmu-mir-1274a	+	82	0.987952	chrX	63211216	63213873	ETnERV2	-
chrX	85012193	85012272	mmu-mir-1906-2	-	45	0.5625	chrX	85012228	85012277	THER1_MD	-
chrX	99775640	99775715	mmu-mir-421	-	70	0.921053	chrX	99775677	99775812	L2	-
chrX	99775640	99775715	mmu-mir-421	-	70	0.921053	chrX	99775639	99775670	L2	+
chrX	101581801	101581898	mmu-mir-325	-	89	0.908163	chrX	101581654	101581847	L2	+
chrX	101581801	101581898	mmu-mir-325	-	89	0.908163	chrX	101581857	101581906	L2	-
chrX	109191768	109191837	mmu-mir-361	-	59	0.842857	chrX	109191772	109191830	MER5B	-
chrX	131132478	131132581	mmu-mir-1970	-	104	1	chrX	131132324	131132691	ORR1C1	-
chrX	137985368	137985465	mmu-mir-652	+	91	0.928571	chrX	137985375	137985485	MER91C	+
chrX	140285712	140285782	mmu-mir-3472	+	71	1	chrX	140285749	140286655	L1Md_T	+
chrX	140285712	140285782	mmu-mir-3472	+	71	1	chrX	140284812	140285748	L1_Mus3	-
chrX	142256969	142257054	mmu-mir-1264	+	47	0.546512	chrX	142256967	142257015	L2	+
chrX	147200278	147200353	mmu-mir-3113	+	76	1	chrX	147200276	147200389	(GCCTG)n	+
chrX	158219023	158219100	mmu-mir-3473	-	46	0.589744	chrX	158218868	158219044	B2_Mm2	-
chrX	158219023	158219100	mmu-mir-3473	-	46	0.589744	chrX	158219077	158219270	B2_Mm1t	+
chrUn_random	232738	232816	mmu-mir-1260b	-	43	0.544304	chrUn_random	232738	232780	(CACCAT)n	+
The background of PRDmiRs is colored in pale green and RDmiRs are colored in orange.
