# Supplementary material for: MicroRNA Genes Derived from Repetitive Elements and Expanded by Segmental Duplication Events in Mammalian Genomes
Source: PLoS One. 2011 Mar 16;6(3):e17666. doi: 10.1371/journal.pone.0017666 (PMC3059204; doi:10.1371/journal.pone.0017666)
Supplement: Table S2 — List of RrmiR families from the human, rhesus and mouse genomes. (XLS) [file pone.0017666.s004.xls]

## Sheet: Sheet1
miR family	Human	miR family	Rhesus	miR family	Mouse
mir-9	hsa-mir-9-1
mir-25	hsa-mir-92b	mir-25	mml-mir-92b	mir-25	mmu-mir-92b
mir-28	hsa-mir-28	mir-28	mml-mir-28	mir-28	mmu-mir-28
	hsa-mir-151		mml-mir-151		mmu-mir-151
mir-95	hsa-mir-95	mir-95	mml-mir-95	mir-95
	hsa-mir-421		mml-mir-421		mmu-mir-421
	hsa-mir-545		mml-mir-545
	hsa-mir-1264		mml-mir-1264		mmu-mir-1264
mir-132	hsa-mir-132	mir-132	mml-mir-132
	hsa-mir-212		mml-mir-212
mir-153	hsa-mir-153-1	mir-153	mml-mir-153-1
mir-154	hsa-mir-487b	mir-154	mml-mir-487b	mir-154	mmu-mir-487b
mir-224	hsa-mir-224
mir-297	hsa-mir-297	mir-297	mml-mir-297	mir-297	mmu-mir-297a-1
					mmu-mir-297a-2
					mmu-mir-297a-6
					mmu-mir-297a-7
					mmu-mir-466f-4
					mmu-mir-466k
mir-302_2	hsa-mir-302e
mir-320	hsa-mir-320b-1	mir-320	mml-mir-320b-1
	hsa-mir-320b-2
mir-325	hsa-mir-325	mir-325	mml-mir-325	mir-325	mmu-mir-325
mir-326	hsa-mir-326
				mir-327	mmu-mir-327
mir-330	hsa-mir-330	mir-330	mml-mir-330
mir-335	hsa-mir-335
				mir-339	mmu-mir-339
mir-340	hsa-mir-340	mir-340	mml-mir-340	mir-340	mmu-mir-340
				mir-341	mmu-mir-341
mir-342	hsa-mir-342
mir-345	hsa-mir-345
				mir-350	mmu-mir-350
mir-361	hsa-mir-361	mir-361	mml-mir-361	mir-361	mmu-mir-361
mir-370	hsa-mir-370	mir-370	mml-mir-370
mir-374	hsa-mir-374a	mir-374	mml-mir-374a	mir-374	mmu-mir-374
	hsa-mir-374b		mml-mir-374b		mmu-mir-374c
	hsa-mir-374c
mir-378	hsa-mir-378	mir-378	mml-mir-378	mir-378	mmu-mir-378
mir-422	hsa-mir-422a	mir-422	mml-mir-422a
mir-450	hsa-mir-450b	mir-450	mml-mir-450b
				mir-466	mmu-mir-466a
					mmu-mir-466b-1
					mmu-mir-466b-2
					mmu-mir-466b-3
					mmu-mir-466b-4
					mmu-mir-466b-5
					mmu-mir-466b-6
					mmu-mir-466b-7
					mmu-mir-466b-8
					mmu-mir-466c-1
					mmu-mir-466c-2
					mmu-mir-466e
					mmu-mir-466p
mir-467	hsa-mir-1277	mir-467	mml-mir-1277	mir-467	mmu-mir-297a-3
	hsa-mir-466				mmu-mir-297a-4
					mmu-mir-297a-5
					mmu-mir-297b
					mmu-mir-297c
					mmu-mir-466d
					mmu-mir-466f-1
					mmu-mir-466f-2
					mmu-mir-466f-3
					mmu-mir-466g
					mmu-mir-466h
					mmu-mir-466i
					mmu-mir-466j
					mmu-mir-466l
					mmu-mir-466m
					mmu-mir-466n
					mmu-mir-466o
					mmu-mir-467a-1
					mmu-mir-467a-10
					mmu-mir-467a-2
					mmu-mir-467a-3
					mmu-mir-467a-4
					mmu-mir-467a-5
					mmu-mir-467a-6
					mmu-mir-467a-7
					mmu-mir-467a-8
					mmu-mir-467a-9
					mmu-mir-467b
					mmu-mir-467c
					mmu-mir-467d
					mmu-mir-467e
					mmu-mir-467f
					mmu-mir-467g
					mmu-mir-467h
					mmu-mir-669a-1
					mmu-mir-669a-10
					mmu-mir-669a-11
					mmu-mir-669a-12
					mmu-mir-669a-2
					mmu-mir-669a-3
					mmu-mir-669a-4
					mmu-mir-669a-5
					mmu-mir-669a-6
					mmu-mir-669a-7
					mmu-mir-669a-8
					mmu-mir-669a-9
					mmu-mir-669b
					mmu-mir-669c
					mmu-mir-669d
					mmu-mir-669d-2
					mmu-mir-669e
					mmu-mir-669f
					mmu-mir-669h
					mmu-mir-669j
					mmu-mir-669l
					mmu-mir-669m-1
					mmu-mir-669m-2
					mmu-mir-669o
					mmu-mir-669p-1
					mmu-mir-669p-2
mir-493	hsa-mir-493	mir-493	mml-mir-493	mir-493	mmu-mir-493
mir-506	hsa-mir-513a-1	mir-506	mml-mir-507
	hsa-mir-513a-2		mml-mir-513a-2
	hsa-mir-513b		mml-mir-513b-1
	hsa-mir-513c		mml-mir-513b-2
mir-544	hsa-mir-544	mir-544	mml-mir-544	mir-544	mmu-mir-544
	hsa-mir-544b		mml-mir-544b
mir-548	hsa-mir-548a-1	mir-548	mml-mir-548a
	hsa-mir-548a-2
	hsa-mir-548a-3
	hsa-mir-548aa-1
	hsa-mir-548aa-2
	hsa-mir-548b		mml-mir-548b
	hsa-mir-548c		mml-mir-548ca
	hsa-mir-548d-1		mml-mir-548cb
	hsa-mir-548d-2		mml-mir-548d
	hsa-mir-548e		mml-mir-548e
	hsa-mir-548f-1
	hsa-mir-548f-2		mml-mir-548f-2
	hsa-mir-548f-3
	hsa-mir-548f-4		mml-mir-548f-4
	hsa-mir-548f-5		mml-mir-548f-5
	hsa-mir-548g		mml-mir-548g
	hsa-mir-548h-1		mml-mir-548h-1
	hsa-mir-548h-2
	hsa-mir-548h-3
	hsa-mir-548h-4
	hsa-mir-548i-1
	hsa-mir-548i-2
	hsa-mir-548i-3
	hsa-mir-548i-4
	hsa-mir-548j		mml-mir-548j
	hsa-mir-548k		mml-mir-548k
	hsa-mir-548l		mml-mir-548l
	hsa-mir-548m
	hsa-mir-548n		mml-mir-548n
	hsa-mir-548p		mml-mir-548p
	hsa-mir-548q
	hsa-mir-548s		mml-mir-548s
	hsa-mir-548t		mml-mir-548t
	hsa-mir-548u		mml-mir-548u
	hsa-mir-548v		mml-mir-548v
	hsa-mir-548w		mml-mir-548w
	hsa-mir-548x		mml-mir-548x
	hsa-mir-548y
	hsa-mir-548z
	hsa-mir-570		mml-mir-570
	hsa-mir-579		mml-mir-579
	hsa-mir-603		mml-mir-603
mir-549	hsa-mir-549	mir-549	mml-mir-549
mir-552	hsa-mir-552	mir-552	mml-mir-552
mir-553	hsa-mir-553	mir-553	mml-mir-553
		mir-556	mml-mir-556
mir-558	hsa-mir-558	mir-558	mml-mir-558
mir-562	hsa-mir-562	mir-562	mml-mir-562
mir-566	hsa-mir-566
mir-568	hsa-mir-568	mir-568	mml-mir-568
mir-571	hsa-mir-571	mir-571	mml-mir-571
mir-574	hsa-mir-574			mir-574	mmu-mir-574
mir-575	hsa-mir-575
mir-576	hsa-mir-576	mir-576	mml-mir-576
mir-577	hsa-mir-577	mir-577	mml-mir-577
mir-578	hsa-mir-578	mir-578	mml-mir-578
mir-581	hsa-mir-581	mir-581	mml-mir-581
mir-582	hsa-mir-582	mir-582	mml-mir-582	mir-582	mmu-mir-582
mir-584	hsa-mir-584	mir-584	mml-mir-584
mir-587	hsa-mir-587
mir-588	hsa-mir-588
mir-591	hsa-mir-591
mir-598	hsa-mir-598			mir-598	mmu-mir-598
mir-606	hsa-mir-606	mir-606	mml-mir-606
mir-607	hsa-mir-607
mir-608	hsa-mir-608
		mir-609	mml-mir-609
mir-612	hsa-mir-612	mir-612	mml-mir-612
mir-616	hsa-mir-616	mir-616	mml-mir-616
mir-619	hsa-mir-619	mir-619	mml-mir-619
mir-625	hsa-mir-625	mir-625	mml-mir-625
mir-626	hsa-mir-626	mir-626	mml-mir-626
mir-633	hsa-mir-633	mir-633	mml-mir-633
mir-634	hsa-mir-634
mir-636	hsa-mir-636	mir-636	mml-mir-636
mir-637	hsa-mir-637
		mir-639	mml-mir-639
mir-640	hsa-mir-640	mir-640	mml-mir-640
mir-644	hsa-mir-644	mir-644	mml-mir-644
mir-645	hsa-mir-645
mir-646	hsa-mir-646
mir-649	hsa-mir-649	mir-649	mml-mir-649
mir-652	hsa-mir-652	mir-652	mml-mir-652	mir-652	mmu-mir-652
mir-708	hsa-mir-708	mir-708	mml-mir-708	mir-708	mmu-mir-708
mir-720	hsa-mir-720
		mir-743	mml-mir-892b
mir-762	hsa-mir-762	mir-762	mml-mir-762
				mir-872	mmu-mir-872
mir-885	hsa-mir-885	mir-885	mml-mir-885
mir-887	hsa-mir-887	mir-887	mml-mir-887
mir-891	hsa-mir-891a	mir-891	mml-mir-891a
	hsa-mir-891b
mir-921	hsa-mir-921
mir-924	hsa-mir-924	mir-924	mml-mir-924
mir-935	hsa-mir-935
mir-1183	hsa-mir-1183
				mir-1188	mmu-mir-1188
				mir-1195	mmu-mir-1195
					mmu-mir-1935
mir-1200	hsa-mir-1200
mir-1202	hsa-mir-1202
mir-1205	hsa-mir-1205
mir-1234	hsa-mir-1234
mir-1246	hsa-mir-1246
				mir-1247	mmu-mir-1247
mir-1249	hsa-mir-1249			mir-1249	mmu-mir-1249
mir-1254	hsa-mir-1254
mir-1255	hsa-mir-1255a	mir-1255	mml-mir-1255a
	hsa-mir-1255b-1
	hsa-mir-1255b-2		mml-mir-1255b-2
mir-1256	hsa-mir-1256
mir-1257	hsa-mir-1257
mir-1260	hsa-mir-1260b	mir-1260	mml-mir-1260b	mir-1260	mmu-mir-1260b
mir-1261	hsa-mir-1261
mir-1263	hsa-mir-1263		mml-mir-1263
mir-1266	hsa-mir-1266		mml-mir-1266
mir-1267	hsa-mir-1267		mml-mir-1267
mir-1268	hsa-mir-1268
mir-1269	hsa-mir-1269		mml-mir-1269
mir-1271	hsa-mir-1271	mir-1271	mml-mir-1271	mir-1271	mmu-mir-1271
mir-1273	hsa-mir-1273	mir-1273	mml-mir-1273
	hsa-mir-1273d		mml-mir-1273d
mir-1274	hsa-mir-1274a			mir-1274	mmu-mir-1274a
	hsa-mir-1274b
mir-1281	hsa-mir-1281
mir-1285	hsa-mir-1285-1
	hsa-mir-1285-2
mir-1289	hsa-mir-1289-1
	hsa-mir-1289-2
mir-1290	hsa-mir-1290
mir-1293	hsa-mir-1293
mir-1294	hsa-mir-1294
mir-1299	hsa-mir-1299
mir-1302	hsa-mir-1302-1	mir-1302
	hsa-mir-1302-2
	hsa-mir-1302-3
	hsa-mir-1302-4		mml-mir-1302-4
	hsa-mir-1302-5
	hsa-mir-1302-6
	hsa-mir-1302-7		mml-mir-1302-7
	hsa-mir-1302-8		mml-mir-1302-8
	hsa-mir-1302-9
	hsa-mir-1302-10		mml-mir-1302-10
	hsa-mir-1302-11
mir-1303	hsa-mir-1303	mir-1303	mml-mir-1303
mir-1304	hsa-mir-1304	mir-1304	mml-mir-1304
mir-1825	hsa-mir-1825
				mir-1906	mmu-mir-1906-1
					mmu-mir-1906-2
mir-1908	hsa-mir-1908
				mir-1937	mmu-mir-1937a
					mmu-mir-1937b-1
					mmu-mir-1937b-2
					mmu-mir-1937b-3
					mmu-mir-1937b-4
					mmu-mir-1937b-5
					mmu-mir-1937c
mir-1972	hsa-mir-1972-1	mir-1972	mml-mir-1972-1
	hsa-mir-1972-2
mir-2861	hsa-mir-2861			mir-2861	mmu-mir-2861
mir-3116	hsa-mir-3116-1
	hsa-mir-3116-2
mir-3118	hsa-mir-3118-1	mir-3118	mml-mir-3118-1
	hsa-mir-3118-2
	hsa-mir-3118-3
	hsa-mir-3118-4		mml-mir-3118-4
	hsa-mir-3118-5
	hsa-mir-3118-6
?mir-3174	hsa-mir-3174	?mir-3174	mml-mir-3174	?mir-3174	mmu-mir-3174
mir-3179	hsa-mir-3179-1	mir-3179	mml-mir-3179-1
	hsa-mir-3179-2
	hsa-mir-3179-3
				mir-3470	mmu-mir-3470a
					mmu-mir-3470b
				mir-3471	mmu-mir-3471-1
					mmu-mir-3471-2
mir-3622	hsa-mir-3622b
mir-3910	hsa-mir-3910-1
	hsa-mir-3910-2
?	hsa-mir-23c
?	hsa-mir-378b	?	mml-mir-378b
?	hsa-mir-548o
?	hsa-mir-585
?	hsa-mir-620
?	hsa-mir-659
				?	mmu-mir-693
				?	mmu-mir-706
				?	mmu-mir-1186
				?	mmu-mir-1186b
				?	mmu-mir-1187
				?	mmu-mir-1191
				?	mmu-mir-1192
				?	mmu-mir-1196
				?	mmu-mir-1198
		?	mml-mir-1252
?	hsa-mir-1273c	?	mml-mir-1273c
?	hsa-mir-1321
				?	mmu-mir-1903
?	hsa-mir-1911
				?	mmu-mir-1927
				?	mmu-mir-1928
				?	mmu-mir-1931
				?	mmu-mir-1934
				?	mmu-mir-1946a
				?	mmu-mir-1946b
				?	mmu-mir-1948
				?	mmu-mir-1950
				?	mmu-mir-1954
				?	mmu-mir-1957
				?	mmu-mir-1958
				?	mmu-mir-1959
				?	mmu-mir-1961
				?	mmu-mir-1964
				?	mmu-mir-1965
				?	mmu-mir-1967
				?	mmu-mir-1970
?	hsa-mir-1973
				?	mmu-mir-1983
?	hsa-mir-2115
				?	mmu-mir-2145-1
				?	mmu-mir-2145-2
?	hsa-mir-2909
				?	mmu-mir-3061
				?	mmu-mir-3077
				?	mmu-mir-3079
				?	mmu-mir-3080
				?	mmu-mir-3081
				?	mmu-mir-3090
				?	mmu-mir-3098
				?	mmu-mir-3105
				?	mmu-mir-3113
		?	mml-mir-3123
?	hsa-mir-3133	?	mml-mir-3133
?	hsa-mir-3134	?	mml-mir-3134
?	hsa-mir-3135
?	hsa-mir-3137
?	hsa-mir-3139	?	mml-mir-3139
?	hsa-mir-3144
?	hsa-mir-3149
		?	mml-mir-3152
?	hsa-mir-3159	?	mml-mir-3159
?	hsa-mir-3161
?	hsa-mir-3163	?	mml-mir-3163
?	hsa-mir-3164	?	mml-mir-3164
?	hsa-mir-3166
?	hsa-mir-3168
?	hsa-mir-3169	?	mml-mir-3169
?	hsa-mir-3171	?	mml-mir-3171
?	hsa-mir-3181
?	hsa-mir-3194
?	hsa-mir-3195
?	hsa-mir-3200	?	mml-mir-3200
?	hsa-mir-3201	?	mml-mir-3201
				?	mmu-mir-3472
				?	mmu-mir-3473
				?	mmu-mir-3475
?	hsa-mir-3606
?	hsa-mir-3611	?	mml-mir-3611
?	hsa-mir-3617	?	mml-mir-3617
?	hsa-mir-3620
?	hsa-mir-3646	?	mml-mir-3646
?	hsa-mir-3648-1
?	hsa-mir-3648-2
?	hsa-mir-3657
?	hsa-mir-3664
?	hsa-mir-3665
?	hsa-mir-3667
?	hsa-mir-3668
?	hsa-mir-3669
?	hsa-mir-3670
?	hsa-mir-3672	?	mml-mir-3672
?	hsa-mir-3673
?	hsa-mir-3674
?	hsa-mir-3676
?	hsa-mir-3680
?	hsa-mir-3681
?	hsa-mir-3683
?	hsa-mir-3686	?	mml-mir-3686
?	hsa-mir-3713
?	hsa-mir-3908
?	hsa-mir-3909
?	hsa-mir-3912	?	mml-mir-3912
?	hsa-mir-3915
?	hsa-mir-3919
?	hsa-mir-3920	?	mml-mir-3920
?	hsa-mir-3921	?	mml-mir-3921
?	hsa-mir-3923
?	hsa-mir-3924
?	hsa-mir-3925	?	mml-mir-3925
?	hsa-mir-3927	?	mml-mir-3927
?	hsa-mir-3929
?	hsa-mir-3934	?	mml-mir-3934
?	hsa-mir-3936
?	hsa-mir-3937	?	mml-mir-3937
?	hsa-mir-3938	?	mml-mir-3938
?	hsa-mir-4263
?	hsa-mir-4286
?	hsa-mir-4288
?	hsa-mir-4293
?	hsa-mir-4317	?	mml-mir-4317
PRDmiRs are those which background coloured in pale green and RDmiRs are those which background coloured in orange. "?" indicates the miRNA gene has not been classified to a defined miRNA family according to the current miRBase and RFAM database.
