# Supplementary material for: MicroRNA Genes Derived from Repetitive Elements and Expanded by Segmental Duplication Events in Mammalian Genomes
Source: PLoS One. 2011 Mar 16;6(3):e17666. doi: 10.1371/journal.pone.0017666 (PMC3059204; doi:10.1371/journal.pone.0017666)
Supplement: Table S3 — List of miRNAs that overlap with segmental duplications. (XLS) [file pone.0017666.s005.xls]

## Sheet: Human
miRNA					Overlap Length	Overlap Percentage	SD
chr1	6489894	6489956	hsa-mir-4252a	-	63	1	chr1	6487721	6519477	-
chr1	16875409	16875482	hsa-mir-3675-2	+	74	1	chr1	16833540	16885287	-
chr1	16875409	16875482	hsa-mir-3675-2	+	74	1	chr1	16854741	16879368	+
chr1	16875409	16875482	hsa-mir-3675-2	+	74	1	chr1	16874813	16875890	-
chr1	16875409	16875482	hsa-mir-3675-2	+	74	1	chr1	16874813	16879368	+
chr1	17007750	17007823	hsa-mir-3675-2	+	74	1	chr1	16996059	17013592	-
chr1	17007750	17007823	hsa-mir-3675-2	+	74	1	chr1	16996059	17013592	+
chr1	17007750	17007823	hsa-mir-3675-2	+	74	1	chr1	17007154	17008231	-
chr1	17007750	17007823	hsa-mir-3675-2	+	74	1	chr1	17007154	17015279	+
chr1	17044635	17044697	hsa-mir-4252b	+	63	1	chr1	17015550	17047221	-
chr1	17185444	17185516	hsa-mir-3675-1	-	73	1	chr1	17175659	17229675	-
chr1	17185444	17185516	hsa-mir-3675-1	-	73	1	chr1	17181560	17186091	-
chr1	17185444	17185516	hsa-mir-3675-1	-	73	1	chr1	17181560	17206158	-
chr1	17185444	17185516	hsa-mir-3675-1	-	73	1	chr1	17185036	17186112	+
chr2	110827538	110827619	hsa-mir-4267	-	82	1	chr2	110494432	110852754	-
chr2	133014539	133014653	hsa-mir-663b	-	115	1	chr2	133005206	133033739	-
chr2	133014539	133014653	hsa-mir-663b	-	115	1	chr2	133006447	133015071	-
chr2	133014539	133014653	hsa-mir-663b	-	115	1	chr2	133012040	133033405	-
chr3	75679914	75680009	hsa-mir-1324	+	96	1	chr3	75615943	75802717	-
chr3	75679914	75680009	hsa-mir-1324	+	96	1	chr3	75679007	75711452	-
chr3	75679914	75680009	hsa-mir-1324	+	96	1	chr3	75679007	75711452	-
chr3	75679914	75680009	hsa-mir-1324	+	96	1	chr3	75679007	75711439	-
chr3	75787431	75787514	hsa-mir-4273	+	84	1	chr3	75615943	75802717	-
chr3	75787431	75787514	hsa-mir-4273	+	84	1	chr3	75757921	75819103	-
chr3	75787431	75787514	hsa-mir-4273	+	84	1	chr3	75768221	75797698	+
chr4	11370451	11370545	hsa-mir-572	+	95	1	chr4	11370226	11373478	-
chr5	118310281	118310365	hsa-mir-1244-2	+	85	1	chr5	118309257	118310520	-
chr5	118310281	118310365	hsa-mir-1244-2	+	85	1	chr5	118309257	118310516	+
chr5	118310281	118310365	hsa-mir-1244-2	+	85	1	chr5	118309257	118310418	-
chr5	118310281	118310365	hsa-mir-1244-2	+	85	1	chr5	118309257	118310506	+
chr5	118310281	118310365	hsa-mir-1244-2	+	85	1	chr5	118309257	118310515	+
chr5	118310281	118310365	hsa-mir-1244-2	+	85	1	chr5	118309257	118310503	+
chr5	118310281	118310365	hsa-mir-1244-2	+	85	1	chr5	118309257	118310515	-
chr5	118310281	118310365	hsa-mir-1244-2	+	85	1	chr5	118309263	118310503	+
chr7	30329410	30329506	hsa-mir-550a-1	+	97	1	chr7	30324346	30339119	-
chr7	30329410	30329506	hsa-mir-550a-1	+	97	1	chr7	30324351	30339119	+
chr7	30329410	30329506	hsa-mir-550b-1	-	97	1	chr7	30324346	30339119	-
chr7	30329410	30329506	hsa-mir-550b-1	-	97	1	chr7	30324351	30339119	+
chr7	32772593	32772689	hsa-mir-550a-2	+	97	1	chr7	32752291	32800987	-
chr7	32772593	32772689	hsa-mir-550a-2	+	97	1	chr7	32767562	32782584	+
chr7	32772593	32772689	hsa-mir-550b-2	-	97	1	chr7	32752291	32800987	-
chr7	32772593	32772689	hsa-mir-550b-2	-	97	1	chr7	32767562	32782584	+
chr7	57023492	57023571	hsa-mir-4283-1	-	80	1	chr7	56855585	57162786	-
chr7	57023492	57023571	hsa-mir-4283-1	-	80	1	chr7	57005031	57055394	-
chr7	57472731	57472796	hsa-mir-3147	+	66	1	chr7	57466679	57476295	-
chr7	57472731	57472796	hsa-mir-3147	+	66	1	chr7	57468340	57477885	+
chr7	57472731	57472796	hsa-mir-3147	+	66	1	chr7	57469634	57477686	+
chr7	63081468	63081547	hsa-mir-4283-2	+	80	1	chr7	62937801	63248932	-
chr7	63081468	63081547	hsa-mir-4283-2	+	80	1	chr7	63049648	63100008	+
chr7	132719620	132719675	hsa-mir-3654-1	-	56	1	chr7	132719281	132720702	-
chr7	132719620	132719675	hsa-mir-3654-1	-	56	1	chr7	132719283	132720700	-
chr8	145619364	145619445	hsa-mir-939	-	82	1	chr8	145618480	145620769	-
chr10	17887107	17887193	hsa-mir-511-1	+	87	1	chr10	17777712	17974675	+
chr10	18134036	18134122	hsa-mir-511-2	+	87	1	chr10	18024676	18221580	+
chr10	45659462	45659536	hsa-mir-3156-1	+	75	1	chr10	45651783	45663422	+
chr10	45659462	45659536	hsa-mir-3156-1	+	75	1	chr10	45654447	45670643	-
chr10	45659462	45659536	hsa-mir-3156-1	+	75	1	chr10	45654447	45670643	+
chr12	9392063	9392147	hsa-mir-1244-3	-	85	1	chr12	9391900	9393092	-
chr12	9392063	9392147	hsa-mir-1244-3	-	85	1	chr12	9391907	9393093	-
chr12	9392063	9392147	hsa-mir-1244-3	-	85	1	chr12	9391909	9392969	+
chr12	9392063	9392147	hsa-mir-1244-3	-	85	1	chr12	9391909	9393091	-
chr12	9392063	9392147	hsa-mir-1244-3	-	85	1	chr12	9391909	9393091	-
chr12	9392063	9392147	hsa-mir-1244-3	-	85	1	chr12	9391922	9393085	-
chr12	9392063	9392147	hsa-mir-1244-3	-	85	1	chr12	9391922	9393093	-
chr12	54625181	54625260	hsa-mir-3198-2	-	80	1	chr12	54624730	54626299	+
chr12	54625181	54625260	hsa-mir-3198-2	-	80	1	chr12	54624730	54626787	-
chr13	41384902	41384997	hsa-mir-621	+	96	1	chr13	41382086	41399764	+
chr15	34674270	34674351	hsa-mir-1233-1	-	82	1	chr15	34671003	34730052	+
chr15	34674270	34674351	hsa-mir-1233-1	-	82	1	chr15	34671003	34674496	-
chr15	34674270	34674351	hsa-mir-1233-1	-	82	1	chr15	34671003	34674496	-
chr15	34674270	34674351	hsa-mir-1233-1	-	82	1	chr15	34671029	34674496	+
chr15	34674270	34674351	hsa-mir-1233-1	-	82	1	chr15	34671029	34674496	-
chr15	34674270	34674351	hsa-mir-1233-1	-	82	1	chr15	34671029	34674496	+
chr15	34674270	34674351	hsa-mir-1233-1	-	82	1	chr15	34671029	34674496	-
chr15	34674270	34674351	hsa-mir-1233-1	-	82	1	chr15	34671051	34674496	+
chr15	34674270	34674351	hsa-mir-1233-1	-	82	1	chr15	34671051	34674496	-
chr15	34674270	34674351	hsa-mir-1233-1	-	82	1	chr15	34671051	34674496	+
chr15	34674270	34674351	hsa-mir-1233-1	-	82	1	chr15	34671051	34674496	-
chr15	34674270	34674351	hsa-mir-1233-1	-	82	1	chr15	34671051	34674496	-
chr15	34674270	34674351	hsa-mir-1233-1	-	82	1	chr15	34671082	34682557	+
chr15	34674270	34674351	hsa-mir-1233-1	-	82	1	chr15	34671102	34674645	-
chr15	34674270	34674351	hsa-mir-1233-1	-	82	1	chr15	34671108	34674496	-
chr15	34674270	34674351	hsa-mir-1233-1	-	82	1	chr15	34671120	34674496	+
chr15	34674270	34674351	hsa-mir-1233-1	-	82	1	chr15	34671120	34674496	-
chr15	34674270	34674351	hsa-mir-1233-1	-	82	1	chr15	34671123	34674496	-
chr15	34674270	34674351	hsa-mir-1233-1	-	82	1	chr15	34671591	34674496	+
chr15	34820491	34820572	hsa-mir-1233-2	-	82	1	chr15	34817215	34875898	+
chr15	34820491	34820572	hsa-mir-1233-2	-	82	1	chr15	34782963	34820866	-
chr15	34820491	34820572	hsa-mir-1233-2	-	82	1	chr15	34811572	34820717	+
chr15	34820491	34820572	hsa-mir-1233-2	-	82	1	chr15	34811572	34820717	-
chr15	34820491	34820572	hsa-mir-1233-2	-	82	1	chr15	34811572	34820717	+
chr15	34820491	34820572	hsa-mir-1233-2	-	82	1	chr15	34812845	34820717	+
chr15	34820491	34820572	hsa-mir-1233-2	-	82	1	chr15	34812845	34820717	-
chr15	34820491	34820572	hsa-mir-1233-2	-	82	1	chr15	34816577	34820717	+
chr15	34820491	34820572	hsa-mir-1233-2	-	82	1	chr15	34816577	34820717	-
chr15	34820491	34820572	hsa-mir-1233-2	-	82	1	chr15	34816577	34820717	-
chr15	34820491	34820572	hsa-mir-1233-2	-	82	1	chr15	34816592	34820717	+
chr15	34820491	34820572	hsa-mir-1233-2	-	82	1	chr15	34816592	34820717	-
chr15	34820491	34820572	hsa-mir-1233-2	-	82	1	chr15	34816592	34820717	-
chr15	34820491	34820572	hsa-mir-1233-2	-	82	1	chr15	34816592	34820717	+
chr15	34820491	34820572	hsa-mir-1233-2	-	82	1	chr15	34816592	34820717	-
chr15	34820491	34820572	hsa-mir-1233-2	-	82	1	chr15	34817241	34820717	-
chr15	34820491	34820572	hsa-mir-1233-2	-	82	1	chr15	34817241	34820717	-
chr15	34820491	34820572	hsa-mir-1233-2	-	82	1	chr15	34817850	34828778	+
chr15	34820491	34820572	hsa-mir-1233-2	-	82	1	chr15	34817866	34820717	-
chr15	76054556	76054656	hsa-mir-4313	-	101	1	chr15	76052561	76062830	-
chr15	76054556	76054656	hsa-mir-4313	-	101	1	chr15	76053759	76055846	+
chr15	76054556	76054656	hsa-mir-4313	-	101	1	chr15	76053759	76055846	+
chr15	76054556	76054656	hsa-mir-4313	-	101	1	chr15	76053759	76055846	-
chr16	2185978	2186130	hsa-mir-3180-5	-	153	1	chr16	2147418	2187265	+
chr16	2185978	2186130	hsa-mir-3180-5	-	153	1	chr16	2181240	2187265	+
chr16	2185978	2186130	hsa-mir-3180-5	-	153	1	chr16	2181240	2187265	-
chr16	2185978	2186130	hsa-mir-3180-5	-	153	1	chr16	2181240	2187265	-
chr16	15005077	15005170	hsa-mir-3180-1	+	94	1	chr16	14910230	15048647	-
chr16	15005077	15005170	hsa-mir-3180-1	+	94	1	chr16	14910230	15048647	+
chr16	15005077	15005170	hsa-mir-3180-1	+	94	1	chr16	14998444	15010028	-
chr16	15005077	15005170	hsa-mir-3180-1	+	94	1	chr16	15003935	15010028	-
chr16	15248707	15248859	hsa-mir-3180-4	-	153	1	chr16	15219096	15250027	+
chr16	15248707	15248859	hsa-mir-3180-4	-	153	1	chr16	15243929	15255514	+
chr16	15248707	15248859	hsa-mir-3180-4	-	153	1	chr16	15243929	15255514	-
chr16	15248707	15248859	hsa-mir-3180-4	-	153	1	chr16	15243929	15255514	-
chr16	16403736	16403823	hsa-mir-3180-2	+	88	1	chr16	16292267	16420325	-
chr16	16403736	16403823	hsa-mir-3180-2	+	88	1	chr16	16308971	16447257	+
chr16	16403736	16403823	hsa-mir-3180-2	+	88	1	chr16	16397102	16408679	-
chr16	16403736	16403823	hsa-mir-3180-2	+	88	1	chr16	16402590	16408679	-
chr16	18496035	18496128	hsa-mir-3180-3	-	94	1	chr16	18449138	18590866	-
chr16	18496035	18496128	hsa-mir-3180-3	-	94	1	chr16	18475281	18607611	-
chr16	18496035	18496128	hsa-mir-3180-3	-	94	1	chr16	18491183	18502744	+
chr16	18496035	18496128	hsa-mir-3180-3	-	94	1	chr16	18491183	18497270	+
chr17	43552729	43552801	hsa-mir-4315-1	-	73	1	chr17	43492293	43593491	+
chr17	62818148	62818220	hsa-mir-4315-2	-	73	1	chr17	62760552	62857832	+
chr18	14830165	14830241	hsa-mir-3156-2	+	77	1	chr18	14807068	14897137	-
chr18	14830165	14830241	hsa-mir-3156-2	+	77	1	chr18	14825704	14834307	+
chr18	14830165	14830241	hsa-mir-3156-2	+	77	1	chr18	14825706	14849488	+
chr19	20510081	20510163	hsa-mir-1270-1	-	83	1	chr19	20504256	20523415	+
chr19	20579240	20579322	hsa-mir-1270-2	-	83	1	chr19	20573416	20595412	+
chr19	54169933	54170016	hsa-mir-512-1	+	84	1	chr19	54169080	54170332	+
chr19	54172411	54172508	hsa-mir-512-2	+	98	1	chr19	54171468	54172816	+
chr20	26188822	26188914	hsa-mir-663	-	93	1	chr20	26179359	26227050	-
chr20	26188822	26188914	hsa-mir-663	-	93	1	chr20	26188631	26190511	-
chr20	26188822	26188914	hsa-mir-663	-	93	1	chr20	26188631	26190511	-
chr21	9826203	9826263	hsa-mir-3687a	+	61	1	chr21	9825438	9827582	+
chr21	9826203	9826263	hsa-mir-3687a	+	61	1	chr21	9825438	9827582	+
chr21	14778705	14778781	hsa-mir-3156-3	-	77	1	chr21	14714527	14801577	-
chr21	14778705	14778781	hsa-mir-3156-3	-	77	1	chr21	14759484	14783251	-
chr21	14778705	14778781	hsa-mir-3156-3	-	77	1	chr21	14774657	14783253	-
chr22	18246946	18247025	hsa-mir-3198-1	-	80	1	chr22	18246476	18248094	-
chr22	18246946	18247025	hsa-mir-3198-1	-	80	1	chr22	18246489	18248094	+
chr22	23165270	23165365	hsa-mir-650	+	96	1	chr22	23162552	23165960	+
chr22	23165270	23165365	hsa-mir-650	+	96	1	chr22	23163402	23165843	+
chrX	1412508	1412582	hsa-mir-3690-2	+	75	1	chrX	1314235	2068238	+
chrX	1412811	1412885	hsa-mir-3690-1	+	75	1	chrX	1314235	2068238	+
chrX	114938132	114938187	hsa-mir-3654-2	+	56	1	chrX	114937109	114938525	-
chrX	146360765	146360862	hsa-mir-514-1	-	98	1	chrX	146360623	146363313	+
chrX	146360765	146360862	hsa-mir-514-1	-	98	1	chrX	146360623	146363314	+
chrX	146363461	146363548	hsa-mir-514-2	-	88	1	chrX	146363314	146366011	+
chrX	146363461	146363548	hsa-mir-514-2	-	88	1	chrX	146363315	146366012	+
chrX	146366159	146366246	hsa-mir-514-3	-	88	1	chrX	146366012	146368711	+
chrX	146366159	146366246	hsa-mir-514-3	-	88	1	chrX	146366013	146368711	+
chrX	154115635	154115733	hsa-mir-1184-1	-	99	1	chrX	154109090	154118602	+
chrX	154115635	154115733	hsa-mir-1184-1	-	99	1	chrX	154109090	154118602	-
chrX	154612749	154612847	hsa-mir-1184-2	-	99	1	chrX	154566002	154616376	-
chrX	154612749	154612847	hsa-mir-1184-2	-	99	1	chrX	154606155	154615708	+
chrX	154687178	154687276	hsa-mir-1184-3	+	99	1	chrX	154683644	154734211	-
chrX	154687178	154687276	hsa-mir-1184-3	+	99	1	chrX	154684312	154693869	-
chrY	1362508	1362582	hsa-mir-3690-2	+	75	1	chrY	1264235	2018238	+
chrY	1362811	1362885	hsa-mir-3690-1	+	75	1	chrY	1264235	2018238	+
chrUn_gl000222	15194	15277	hsa-mir-4273	-	84	1	chrUn_gl000222	1	186861	-
chrUn_gl000222	15194	15277	hsa-mir-4273	-	84	1	chrUn_gl000222	277	34408	+
chrUn_gl000222	15194	15277	hsa-mir-4273	-	84	1	chrUn_gl000222	2303	34700	-
chrUn_gl000220	108280	108340	hsa-mir-3687b	+	61	1	chrUn_gl000220	101549	117829	+
chrUn_gl000220	108280	108340	hsa-mir-3687b	+	61	1	chrUn_gl000220	107515	109655	+
chrUn_gl000220	152252	152312	hsa-mir-3687b	+	61	1	chrUn_gl000220	145519	161801	+
chrUn_gl000220	152252	152312	hsa-mir-3687b	+	61	1	chrUn_gl000220	151487	153627	+
chr4	117220881	117220924	hsa-mir-1973	+	44	1	chr4	117218983	117221461	-
chr4	117220881	117220924	hsa-mir-1973	+	44	1	chr4	117219756	117221340	+
chr16	14995365	14995448	hsa-mir-3179-1	+	84	1	chr16	14910230	15048647	+
chr16	14995365	14995448	hsa-mir-3179-1	+	84	1	chr16	14910230	15048647	-
chr16	16394016	16394099	hsa-mir-3179-2	+	84	1	chr16	16292267	16420325	-
chr16	16394016	16394099	hsa-mir-3179-2	+	84	1	chr16	16308971	16447257	+
chr16	18505751	18505834	hsa-mir-3179-3	-	84	1	chr16	18449138	18590866	-
chr16	18505751	18505834	hsa-mir-3179-3	-	84	1	chr16	18475281	18607611	-
chr1	30366	30503	hsa-mir-1302-2	+	138	1	chr1	10001	87112	-
chr1	30366	30503	hsa-mir-1302-2	+	138	1	chr1	10465	40733	-
chr1	30366	30503	hsa-mir-1302-2	+	138	1	chr1	10486	40733	+
chr1	30366	30503	hsa-mir-1302-2	+	138	1	chr1	18393	87112	+
chr1	30366	30503	hsa-mir-1302-2	+	138	1	chr1	20864	40733	-
chr1	142667289	142667363	hsa-mir-3118-1	+	75	1	chr1	142543755	142731022	-
chr1	142667289	142667363	hsa-mir-3118-1	+	75	1	chr1	142619699	142731022	+
chr1	142667289	142667363	hsa-mir-3118-1	+	75	1	chr1	142653392	142700925	-
chr1	142667289	142667363	hsa-mir-3118-1	+	75	1	chr1	142655167	142700925	+
chr1	142667289	142667363	hsa-mir-3118-1	+	75	1	chr1	142662803	142670536	+
chr1	143163750	143163822	hsa-mir-3118-2	+	73	1	chr1	143117762	143245601	-
chr1	143163750	143163822	hsa-mir-3118-2	+	73	1	chr1	143117764	143227450	+
chr1	143163750	143163822	hsa-mir-3118-2	+	73	1	chr1	143152291	143197410	+
chr1	143163750	143163822	hsa-mir-3118-2	+	73	1	chr1	143152346	143197410	-
chr1	143424141	143424215	hsa-mir-3118-3	-	75	1	chr1	143342817	143466731	-
chr1	143424141	143424215	hsa-mir-3118-3	-	75	1	chr1	143360934	143544525	-
chr1	143424141	143424215	hsa-mir-3118-3	-	75	1	chr1	143390964	143438648	+
chr1	143424141	143424215	hsa-mir-3118-3	-	75	1	chr1	143390991	143472365	-
chr2	114340536	114340673	hsa-mir-1302-3	-	138	1	chr2	114171010	114360311	-
chr2	114340536	114340673	hsa-mir-1302-3	-	138	1	chr2	114329529	114350155	+
chr2	114340536	114340673	hsa-mir-1302-3	-	138	1	chr2	114330298	114352613	-
chr2	114340536	114340673	hsa-mir-1302-3	-	138	1	chr2	114330298	114360250	+
chr2	114340536	114340673	hsa-mir-1302-3	-	138	1	chr2	114330298	114359986	-
chr3	125509247	125509395	hsa-mir-548i-1	-	149	1	chr3	125457938	125574785	+
chr3	125509247	125509395	hsa-mir-548i-1	-	149	1	chr3	125457938	125599733	+
chr3	125509247	125509395	hsa-mir-548i-1	-	149	1	chr3	125463966	125599996	-
chr3	125509247	125509395	hsa-mir-548i-1	-	149	1	chr3	125482436	125651040	-
chr3	125509247	125509395	hsa-mir-548i-1	-	149	1	chr3	125482436	125644535	+
chr3	125509247	125509395	hsa-mir-548i-1	-	149	1	chr3	125482439	125627937	-
chr3	125509247	125509395	hsa-mir-548i-1	-	149	1	chr3	125505197	125651038	+
chr3	125509247	125509395	hsa-mir-548i-1	-	149	1	chr3	125505197	125599996	-
chr3	125509247	125509395	hsa-mir-548i-1	-	149	1	chr3	125452004	125546242	-
chr3	125509247	125509395	hsa-mir-548i-1	-	149	1	chr3	125457933	125515558	-
chr3	125509247	125509395	hsa-mir-548i-1	-	149	1	chr3	125467840	125537625	+
chr3	125509247	125509395	hsa-mir-548i-1	-	149	1	chr3	125482436	125533392	-
chr3	125509247	125509395	hsa-mir-548i-1	-	149	1	chr3	125482436	125552163	-
chr3	125509247	125509395	hsa-mir-548i-1	-	149	1	chr3	125482979	125541507	+
chr3	125509247	125509395	hsa-mir-548i-1	-	149	1	chr3	125505197	125518991	+
chr3	125509247	125509395	hsa-mir-548i-1	-	149	1	chr3	125508348	125537297	-
chr4	9557789	9557937	hsa-mir-548i-2	-	149	1	chr4	9476899	9587920	-
chr4	9557789	9557937	hsa-mir-548i-2	-	149	1	chr4	9504906	9596917	-
chr4	9557789	9557937	hsa-mir-548i-2	-	149	1	chr4	9507143	9625693	+
chr4	9557789	9557937	hsa-mir-548i-2	-	149	1	chr4	9508112	9625693	+
chr4	9557789	9557937	hsa-mir-548i-2	-	149	1	chr4	9512576	9625693	-
chr4	9557789	9557937	hsa-mir-548i-2	-	149	1	chr4	9516436	9588264	+
chr4	9557789	9557937	hsa-mir-548i-2	-	149	1	chr4	9531073	9584025	-
chr4	9557789	9557937	hsa-mir-548i-2	-	149	1	chr4	9531073	9620276	-
chr4	9557789	9557937	hsa-mir-548i-2	-	149	1	chr4	9531073	9599989	+
chr4	9557789	9557937	hsa-mir-548i-2	-	149	1	chr4	9531073	9600000	-
chr4	9557789	9557937	hsa-mir-548i-2	-	149	1	chr4	9531076	9625693	-
chr4	9557789	9557937	hsa-mir-548i-2	-	149	1	chr4	9531573	9592169	+
chr4	9557789	9557937	hsa-mir-548i-2	-	149	1	chr4	9553688	9611166	+
chr4	9557789	9557937	hsa-mir-548i-2	-	149	1	chr4	9553688	9569841	+
chr4	9557789	9557937	hsa-mir-548i-2	-	149	1	chr4	9553688	9625693	-
chr4	9557789	9557937	hsa-mir-548i-2	-	149	1	chr4	9556884	9587920	-
chr7	34980372	34980446	hsa-mir-548n	-	75	1	chr7	34943548	34991026	-
chr8	7946463	7946611	hsa-mir-548i-3	-	149	1	chr8	7866865	7999583	-
chr8	7946463	7946611	hsa-mir-548i-3	-	149	1	chr8	7893061	7972733	-
chr8	7946463	7946611	hsa-mir-548i-3	-	149	1	chr8	7897515	8000000	-
chr8	7946463	7946611	hsa-mir-548i-3	-	149	1	chr8	7914494	8096968	-
chr8	7946463	7946611	hsa-mir-548i-3	-	149	1	chr8	7920172	7976966	+
chr8	7946463	7946611	hsa-mir-548i-3	-	149	1	chr8	7920172	7994841	+
chr8	7946463	7946611	hsa-mir-548i-3	-	149	1	chr8	7920172	8095375	+
chr8	7946463	7946611	hsa-mir-548i-3	-	149	1	chr8	7920172	8052760	+
chr8	7946463	7946611	hsa-mir-548i-3	-	149	1	chr8	7920172	8100054	-
chr8	7946463	7946611	hsa-mir-548i-3	-	149	1	chr8	7920175	7976620	-
chr8	7946463	7946611	hsa-mir-548i-3	-	149	1	chr8	7924304	7985916	-
chr8	7946463	7946611	hsa-mir-548i-3	-	149	1	chr8	7943060	7963787	+
chr8	7946463	7946611	hsa-mir-548i-3	-	149	1	chr8	7943060	7958525	+
chr8	7946463	7946611	hsa-mir-548i-3	-	149	1	chr8	7943060	8045747	-
chr8	7946463	7946611	hsa-mir-548i-3	-	149	1	chr8	7944105	7980427	+
chr8	7946463	7946611	hsa-mir-548i-3	-	149	1	chr8	7945559	7976620	-
chr9	30144	30281	hsa-mir-1302-9	+	138	1	chr9	10412	203762	-
chr9	30144	30281	hsa-mir-1302-9	+	138	1	chr9	10436	40515	-
chr9	30144	30281	hsa-mir-1302-9	+	138	1	chr9	10844	40515	+
chr9	30144	30281	hsa-mir-1302-9	+	138	1	chr9	18506	40515	+
chr9	30144	30281	hsa-mir-1302-9	+	138	1	chr9	20977	41278	-
chr15	21038124	21038198	hsa-mir-3118-4	+	75	1	chr15	21033446	21199563	+
chr15	21038124	21038198	hsa-mir-3118-4	+	75	1	chr15	21033446	21080065	+
chr15	21038124	21038198	hsa-mir-3118-4	+	75	1	chr15	21033446	21080065	-
chr15	21038124	21038198	hsa-mir-3118-4	+	75	1	chr15	21033446	21080065	+
chr15	21038124	21038198	hsa-mir-3118-4	+	75	1	chr15	21033449	21040718	+
chr15	21038124	21038198	hsa-mir-3118-4	+	75	1	chr15	21033449	21040734	+
chr15	21038124	21038198	hsa-mir-3118-4	+	75	1	chr15	21033589	21040729	+
chr15	21038124	21038198	hsa-mir-3118-4	+	75	1	chr15	21033589	21040734	+
chr15	21038124	21038198	hsa-mir-3118-4	+	75	1	chr15	21033589	21040734	-
chr15	22049274	22049348	hsa-mir-3118-6	+	75	1	chr15	21966964	22091216	+
chr15	22049274	22049348	hsa-mir-3118-6	+	75	1	chr15	22044595	22210800	+
chr15	22049274	22049348	hsa-mir-3118-6	+	75	1	chr15	22041405	22091216	+
chr15	22513229	22513280	hsa-mir-1268	-	52	1	chr15	22507268	22514236	-
chr15	22513229	22513280	hsa-mir-1268	-	52	1	chr15	22507268	22514236	-
chr15	102500662	102500799	hsa-mir-1302-10	-	138	1	chr15	102401232	102512772	-
chr15	102500662	102500799	hsa-mir-1302-10	-	138	1	chr15	102446356	102521392	-
chr15	102500662	102500799	hsa-mir-1302-10	-	138	1	chr15	102490433	102521006	-
chr15	102500662	102500799	hsa-mir-1302-10	-	138	1	chr15	102490433	102520879	+
chr15	102500662	102500799	hsa-mir-1302-10	-	138	1	chr15	102490433	102510300	+
chr16	15001574	15001638	hsa-mir-3670	+	65	1	chr16	14910230	15048647	-
chr16	15001574	15001638	hsa-mir-3670	+	65	1	chr16	14910230	15048647	+
chr16	15001574	15001638	hsa-mir-3670	+	65	1	chr16	14998444	15010028	-
chr16	15104178	15104254	hsa-mir-1972-1	-	77	1	chr16	15059318	15124767	-
chr16	16400227	16400291	hsa-mir-3670	+	65	1	chr16	16292267	16420325	-
chr16	16400227	16400291	hsa-mir-3670	+	65	1	chr16	16308971	16447257	+
chr16	16400227	16400291	hsa-mir-3670	+	65	1	chr16	16397102	16408679	-
chr16	18499555	18499619	hsa-mir-3670	-	65	1	chr16	18449138	18590866	-
chr16	18499555	18499619	hsa-mir-3670	-	65	1	chr16	18475281	18607611	-
chr16	18499555	18499619	hsa-mir-3670	-	65	1	chr16	18491183	18502744	+
chr16	21517370	21517456	hsa-mir-3680	-	87	1	chr16	21505915	21518230	+
chr16	21517370	21517456	hsa-mir-3680	-	87	1	chr16	21506876	21533871	+
chr16	29610500	29610586	hsa-mir-3680	-	87	1	chr16	29600001	29627139	+
chr16	29610500	29610586	hsa-mir-3680	-	87	1	chr16	29537044	29611364	+
chr16	70064249	70064325	hsa-mir-1972-2	+	77	1	chr16	70043802	70109518	-
chr19	71973	72110	hsa-mir-1302-11	+	138	1	chr19	60001	172445	-
chr19	71973	72110	hsa-mir-1302-11	+	138	1	chr19	60001	82344	+
chr19	71973	72110	hsa-mir-1302-11	+	138	1	chr19	60001	82344	-
chr19	71973	72110	hsa-mir-1302-11	+	138	1	chr19	60001	128672	+
chr19	71973	72110	hsa-mir-1302-11	+	138	1	chr19	62472	82344	-
chr21	9825832	9826011	hsa-mir-3648-1	+	180	1	chr21	9825438	9827582	+
chr21	9825832	9826011	hsa-mir-3648-1	+	180	1	chr21	9825438	9827582	+
chr21	15017096	15017171	hsa-mir-3118-5	-	76	1	chr21	14801588	15174050	-
chr21	15017096	15017171	hsa-mir-3118-5	-	76	1	chr21	14957544	15121905	-
chr21	15017096	15017171	hsa-mir-3118-5	-	76	1	chr21	14967996	15021839	-
chrUn_gl000220	107909	108088	hsa-mir-3648-2	+	180	1	chrUn_gl000220	101549	117829	+
chrUn_gl000220	107909	108088	hsa-mir-3648-2	+	180	1	chrUn_gl000220	107515	109655	+
chrUn_gl000220	151881	152060	hsa-mir-3648-2	+	180	1	chrUn_gl000220	145519	161801	+
chrUn_gl000220	151881	152060	hsa-mir-3648-2	+	180	1	chrUn_gl000220	151487	153627	+
NRDmiRs locate in SD pairs are colored in ligt grey, PRDmiRs locate in SD pairs are colored in pale green and RDmiRs locate in SD pairs are colored in orange.

## Sheet: Rhesus
miRNA					Overlap Length	Overlap Percentage	SD
chr2	174731539	174731629	mml-mir-622	+	91	1	chr2	174730742	174732091	+
chr2	174731539	174731629	mml-mir-622	+	91	1	chr2	174730742	174732091	-
chr2	174731539	174731629	mml-mir-622	+	91	1	chr2	174730742	174732091	-
chr2	174731539	174731629	mml-mir-622	+	91	1	chr2	174730742	174732091	-
chr2	174731539	174731629	mml-mir-622	+	91	1	chr2	174730742	174732086	-
chr2	174731539	174731629	mml-mir-622	+	91	1	chr2	174730742	174732091	+
chr2	174731539	174731629	mml-mir-622	+	91	1	chr2	174730742	174732091	+
chr2	174731539	174731629	mml-mir-622	+	91	1	chr2	174730742	174732091	+
chr4	8047486	8047556	mml-mir-762	+	71	1	chr4	8044578	8049374	-
chr4	8047486	8047556	mml-mir-762	+	71	1	chr4	8044578	8049374	+
chr4	8047486	8047556	mml-mir-762	+	71	1	chr4	8044578	8049374	+
chr4	8047486	8047556	mml-mir-762	+	71	1	chr4	8044581	8049280	-
chr4	8047486	8047556	mml-mir-762	+	71	1	chr4	8044581	8047731	+
chr4	8047486	8047556	mml-mir-762	+	71	1	chr4	8044587	8048801	-
chr4	8047486	8047556	mml-mir-762	+	71	1	chr4	8046609	8048234	+
chr4	8047486	8047556	mml-mir-762	+	71	1	chr4	8047076	8049374	-
chr7	10637857	10637938	mml-mir-1233	-	82	1	chr7	10627603	10638082	-
chr7	10637857	10637938	mml-mir-1233	-	82	1	chr7	10627603	10638082	+
chr7	10637857	10637938	mml-mir-1233	-	82	1	chr7	10628091	10649074	-
chr7	10637857	10637938	mml-mir-1233	-	82	1	chr7	10635295	10643691	-
chr9	37577953	37578031	mml-mir-3156-2	-	79	1	chr9	37566922	37578469	+
chr9	37577953	37578031	mml-mir-3156-2	-	79	1	chr9	37569975	37581778	+
chr9	45406850	45406924	mml-mir-3156-1	-	75	1	chr9	45396833	45407361	+
chr9	45406850	45406924	mml-mir-3156-1	-	75	1	chr9	45399583	45407362	+
chr10	66735239	66735330	mml-mir-650d	+	92	1	chr10	66724450	66736743	+
chr10	66735239	66735330	mml-mir-650d	+	92	1	chr10	66731146	66736801	+
chr10	66755812	66755906	mml-mir-650b	+	95	1	chr10	66749018	66757319	+
chr10	66755812	66755906	mml-mir-650b	+	95	1	chr10	66750399	66757259	+
chr10	66755812	66755906	mml-mir-650b	+	95	1	chr10	66750585	66757061	+
chr10	66755812	66755906	mml-mir-650b	+	95	1	chr10	66753346	66756434	+
chr10	66779630	66779724	mml-mir-650a-2	+	95	1	chr10	66774281	66781076	+
chr10	66779630	66779724	mml-mir-650a-2	+	95	1	chr10	66774414	66781195	+
chr10	66779630	66779724	mml-mir-650a-2	+	95	1	chr10	66777403	66780266	+
chr10	66813986	66814080	mml-mir-650a-1	+	95	1	chr10	66811528	66814606	+
chr10	66813986	66814080	mml-mir-650a-1	+	95	1	chr10	66811687	66814620	+
chr16	11579822	11579892	mml-mir-762	+	71	1	chr16	11577135	11582226	+
chr16	11579822	11579892	mml-mir-762	+	71	1	chr16	11577135	11582224	-
chr16	11579822	11579892	mml-mir-762	+	71	1	chr16	11577136	11580064	+
chr16	11579822	11579892	mml-mir-762	+	71	1	chr16	11577136	11581134	-
chr16	11579822	11579892	mml-mir-762	+	71	1	chr16	11577136	11582224	-
chr16	11579822	11579892	mml-mir-762	+	71	1	chr16	11577597	11581714	+
chr16	11579822	11579892	mml-mir-762	+	71	1	chr16	11578947	11580571	+
chr16	11579822	11579892	mml-mir-762	+	71	1	chr16	11579403	11582224	-
chr19	59779857	59779943	mml-mir-515-1	+	87	1	chr19	59779162	59781347	+
chr19	59782036	59782122	mml-mir-519e	+	87	1	chr19	59781641	59783787	+
chr19	59783542	59783628	mml-mir-515-2	+	87	1	chr19	59781641	59783787	+
chr19	59830587	59830671	mml-mir-526a-1	+	85	1	chr19	59827485	59830707	+
chr19	59830587	59830671	mml-mir-526a-1	+	85	1	chr19	59829666	59832052	+
chr19	59835044	59835132	mml-mir-523b	+	89	1	chr19	59832002	59835167	+
chr19	59842537	59842623	mml-mir-518d	+	87	1	chr19	59842021	59843532	+
chr19	59895652	59895721	mml-mir-371	+	70	1	chr19	59893783	59895917	+
chr19	59898391	59898460	mml-mir-371	+	70	1	chr19	59896505	59898656	+
chr19	59898600	59898666	mml-mir-372	+	57	0.850746	chr19	59896505	59898656	+
chr3	91232094	91232164	mml-mir-548n	+	71	1	chr3	91226476	91252549	-
chr8	44496442	44496516	mml-mir-3118-4	-	75	1	chr8	44478987	44500990	+
chr10	59018434	59018508	mml-mir-3118-1	-	75	1	chr10	58999680	59022023	+
NRDmiRs locate in SD pairs are colored in ligt grey, PRDmiRs locate in SD pairs are colored in pale green and RDmiRs locate in SD pairs are colored in orange.

## Sheet: Mouse
miRNA					Overlap Length	Overlap Percentage	SD
chr2	10393153	10393279	mmu-mir-669k	+	127	1	chr2	10390708	10400000	+
chr2	10393153	10393279	mmu-mir-669k	+	127	1	chr2	10390708	10395087	+
chr2	10395003	10395125	mmu-mir-669g	+	114	0.926829	chr2	10390708	10400000	+
chr2	10395003	10395125	mmu-mir-669g	+	114	0.926829	chr2	10390708	10395087	+
chr2	10395003	10395125	mmu-mir-669g	+	114	0.926829	chr2	10395097	10397553	+
chr3	127537755	127537829	mmu-mir-367	+	6	0.08	chr3	127537824	127538925	+
chr5	23222800	23222900	mmu-mir-3096	-	101	1	chr5	23211959	23224647	-
chr5	113583389	113583462	mmu-mir-469	+	74	1	chr5	113582110	113588173	-
chr7	61614487	61614552	mmu-mir-344e	-	66	1	chr7	61612677	61616074	+
chr7	61618298	61618363	mmu-mir-344h	-	66	1	chr7	61616484	61619896	+
chr12	55567559	55567638	mmu-mir-1892	-	80	1	chr12	55567019	55568119	-
chr13	50557123	50557231	mmu-mir-683-1	-	109	1	chr13	50531361	50564069	+
chr13	50557123	50557231	mmu-mir-683-1	-	109	1	chr13	50532109	50557431	-
chr13	50557123	50557231	mmu-mir-683-1	-	109	1	chr13	50532109	50557431	+
chr13	50557123	50557231	mmu-mir-683-1	-	109	1	chr13	50536681	50557431	-
chr13	50613469	50613577	mmu-mir-683-2	-	109	1	chr13	50577896	50613778	+
chr13	50613469	50613577	mmu-mir-683-2	-	109	1	chr13	50594741	50620169	+
chr13	50613469	50613577	mmu-mir-683-2	-	109	1	chr13	50595501	50613778	-
chr13	50613469	50613577	mmu-mir-683-2	-	109	1	chr13	50599647	50613778	-
chr13	62770362	62770469	mmu-mir-713	+	108	1	chr13	62757075	62790009	+
chr13	62770362	62770469	mmu-mir-713	+	108	1	chr13	62769395	62787952	-
chr13	62770362	62770469	mmu-mir-713	+	108	1	chr13	62755875	62775469	-
chr13	62770362	62770469	mmu-mir-713	+	108	1	chr13	62755875	62772751	-
chr13	62770362	62770469	mmu-mir-713	+	108	1	chr13	62755943	62773833	+
chr13	62770362	62770469	mmu-mir-713	+	108	1	chr13	62762740	62775437	-
chr13	62770362	62770469	mmu-mir-713	+	108	1	chr13	62762775	62773462	+
chr13	62770362	62770469	mmu-mir-713	+	108	1	chr13	62762775	62775719	+
chr13	62770362	62770469	mmu-mir-713	+	108	1	chr13	62762775	62775719	+
chr13	62770362	62770469	mmu-mir-713	+	108	1	chr13	62765381	62771441	-
chr13	62770362	62770469	mmu-mir-713	+	108	1	chr13	62766290	62771424	+
chr13	62770362	62770469	mmu-mir-713	+	108	1	chr13	62766290	62771425	-
chr13	62770362	62770469	mmu-mir-713	+	108	1	chr13	62766290	62771433	-
chr13	62770362	62770469	mmu-mir-713	+	108	1	chr13	62767485	62771441	-
chr13	62770362	62770469	mmu-mir-713	+	108	1	chr13	62767485	62778649	-
chr13	62770362	62770469	mmu-mir-713	+	108	1	chr13	62767485	62771441	-
chr13	62770362	62770469	mmu-mir-713	+	108	1	chr13	62769974	62773662	+
chr13	75014058	75014148	mmu-mir-1939	-	91	1	chr13	74971316	75031276	+
chr13	75014058	75014148	mmu-mir-1939	-	91	1	chr13	75011680	75031579	+
chr13	75014058	75014148	mmu-mir-1939	-	91	1	chr13	75013542	75031579	+
chr15	13742839	13742916	mmu-mir-3689a	-	78	1	chr15	13742096	13743123	+
chr2	10395763	10395883	mmu-mir-669j	+	121	1	chr2	10390708	10400000	+
chr2	10395763	10395883	mmu-mir-669j	+	121	1	chr2	10395097	10397553	+
chr2	10395763	10395883	mmu-mir-669j	+	121	1	chr2	10395317	10399991	+
chr1	53640990	53641112	mmu-mir-1937b-5	+	123	1	chr1	53627464	53651502	-
chr2	10391784	10391880	mmu-mir-467c	+	97	1	chr2	10390708	10400000	+
chr2	10391784	10391880	mmu-mir-467c	+	97	1	chr2	10390708	10395087	+
chr2	10392072	10392153	mmu-mir-466b-1	+	82	1	chr2	10390708	10400000	+
chr2	10392072	10392153	mmu-mir-466b-1	+	82	1	chr2	10390708	10395087	+
chr2	10392286	10392394	mmu-mir-669a-3	+	109	1	chr2	10390708	10400000	+
chr2	10392286	10392394	mmu-mir-669a-3	+	109	1	chr2	10390708	10395087	+
chr2	10394199	10394271	mmu-mir-467a-1	+	73	1	chr2	10390708	10400000	+
chr2	10394199	10394271	mmu-mir-467a-1	+	73	1	chr2	10390708	10395087	+
chr2	10394481	10394566	mmu-mir-466b-8	+	86	1	chr2	10390708	10400000	+
chr2	10394481	10394566	mmu-mir-466b-8	+	86	1	chr2	10390708	10395087	+
chr2	10394706	10394802	mmu-mir-669a-1	+	97	1	chr2	10390708	10400000	+
chr2	10394706	10394802	mmu-mir-669a-1	+	97	1	chr2	10390708	10395087	+
chr2	10396651	10396733	mmu-mir-467a-2	+	83	1	chr2	10390708	10400000	+
chr2	10396651	10396733	mmu-mir-467a-2	+	83	1	chr2	10395097	10397553	+
chr2	10396651	10396733	mmu-mir-467a-2	+	83	1	chr2	10395317	10399991	+
chr2	10396941	10397024	mmu-mir-466e	+	84	1	chr2	10390708	10400000	+
chr2	10396941	10397024	mmu-mir-466e	+	84	1	chr2	10395097	10397553	+
chr2	10396941	10397024	mmu-mir-466e	+	84	1	chr2	10395317	10399991	+
chr2	10397168	10397254	mmu-mir-669a-4	+	87	1	chr2	10390708	10400000	+
chr2	10397168	10397254	mmu-mir-669a-4	+	87	1	chr2	10395097	10397553	+
chr2	10397168	10397254	mmu-mir-669a-4	+	87	1	chr2	10395317	10399991	+
chr2	10399101	10399173	mmu-mir-467b	+	73	1	chr2	10390708	10400000	+
chr2	10399101	10399173	mmu-mir-467b	+	73	1	chr2	10395317	10399991	+
chr2	10399101	10399173	mmu-mir-467b	+	73	1	chr2	10397556	10399999	+
chr2	10399387	10399470	mmu-mir-466c-1	+	84	1	chr2	10390708	10400000	+
chr2	10399387	10399470	mmu-mir-466c-1	+	84	1	chr2	10395317	10399991	+
chr2	10399387	10399470	mmu-mir-466c-1	+	84	1	chr2	10397556	10399999	+
chr2	10399614	10399700	mmu-mir-669a-5	+	87	1	chr2	10390708	10400000	+
chr2	10399614	10399700	mmu-mir-669a-5	+	87	1	chr2	10395317	10399991	+
chr2	10399614	10399700	mmu-mir-669a-5	+	87	1	chr2	10397556	10399999	+
chr2	10401531	10401613	mmu-mir-467a-3	+	83	1	chr2	10400002	10409300	+
chr2	10401531	10401613	mmu-mir-467a-3	+	83	1	chr2	10400219	10409806	+
chr2	10401819	10401908	mmu-mir-466c-2	+	90	1	chr2	10400002	10409300	+
chr2	10401819	10401908	mmu-mir-466c-2	+	90	1	chr2	10400219	10409806	+
chr2	10402049	10402135	mmu-mir-669a-6	+	87	1	chr2	10400002	10409300	+
chr2	10402049	10402135	mmu-mir-669a-6	+	87	1	chr2	10400219	10409806	+
chr2	10403988	10404070	mmu-mir-467a-4	+	83	1	chr2	10400002	10409300	+
chr2	10403988	10404070	mmu-mir-467a-4	+	83	1	chr2	10400219	10409806	+
chr2	10404276	10404365	mmu-mir-466b-4	+	90	1	chr2	10400002	10409300	+
chr2	10404276	10404365	mmu-mir-466b-4	+	90	1	chr2	10400219	10409806	+
chr2	10404506	10404592	mmu-mir-669a-7	+	87	1	chr2	10400002	10409300	+
chr2	10404506	10404592	mmu-mir-669a-7	+	87	1	chr2	10400219	10409806	+
chr2	10406452	10406534	mmu-mir-467a-5	+	83	1	chr2	10400002	10409300	+
chr2	10406452	10406534	mmu-mir-467a-5	+	83	1	chr2	10400219	10409806	+
chr2	10406740	10406827	mmu-mir-466b-5	+	88	1	chr2	10400002	10409300	+
chr2	10406740	10406827	mmu-mir-466b-5	+	88	1	chr2	10400219	10409806	+
chr2	10406969	10407055	mmu-mir-669p-1	+	87	1	chr2	10400002	10409300	+
chr2	10406969	10407055	mmu-mir-669p-1	+	87	1	chr2	10400219	10409806	+
chr2	10408901	10408983	mmu-mir-467a-6	+	83	1	chr2	10400002	10409300	+
chr2	10408901	10408983	mmu-mir-467a-6	+	83	1	chr2	10400219	10409806	+
chr2	10409419	10409505	mmu-mir-669a-8	+	87	1	chr2	10400219	10409806	+
chr2	10413833	10413915	mmu-mir-467a-8	+	83	1	chr2	10412269	10425878	+
chr2	10414121	10414208	mmu-mir-466b-7	+	88	1	chr2	10412269	10425878	+
chr2	10414350	10414436	mmu-mir-669p-2	+	87	1	chr2	10412269	10425878	+
chr2	10416246	10416328	mmu-mir-467a-9	+	83	1	chr2	10412269	10425878	+
chr2	10416538	10416619	mmu-mir-466b-2	+	82	1	chr2	10412269	10425878	+
chr2	10416764	10416850	mmu-mir-669a-10	+	87	1	chr2	10412269	10425878	+
chr2	10419192	10419278	mmu-mir-669a-11	+	87	1	chr2	10412269	10425878	+
chr2	10421126	10421208	mmu-mir-467a-10	+	83	1	chr2	10412269	10425878	+
chr2	10421418	10421498	mmu-mir-466b-3	+	81	1	chr2	10412269	10425878	+
chr2	10421644	10421730	mmu-mir-669a-12	+	87	1	chr2	10412269	10425878	+
chr2	10423574	10423660	mmu-mir-467e	+	87	1	chr2	10412269	10425878	+
chr2	10423859	10423947	mmu-mir-466p	+	89	1	chr2	10412269	10425878	+
chr2	10425483	10425567	mmu-mir-467d	+	85	1	chr2	10412269	10425878	+
chr2	10425771	10425843	mmu-mir-466a	+	73	1	chr2	10412269	10425878	+
chr7	9833330	9833405	mmu-mir-297a-1	-	76	1	chr7	9682258	9896378	+
chr7	10225343	10225418	mmu-mir-297a-7	-	76	1	chr7	10103138	10288585	+
chr12	18343907	18344024	mmu-mir-1937a	+	118	1	chr12	18329604	18350561	+
chr12	18343907	18344024	mmu-mir-1937a	+	118	1	chr12	18329798	18381138	-
chr12	18343907	18344024	mmu-mir-1937a	+	118	1	chr12	18329798	18381138	+
chr12	18343907	18344024	mmu-mir-1937a	+	118	1	chr12	18329798	18381138	+
chr12	18343907	18344024	mmu-mir-1937a	+	118	1	chr12	18333369	18379218	-
chr12	18343907	18344024	mmu-mir-1937a	+	118	1	chr12	18342406	18358092	+
chr12	18343907	18344024	mmu-mir-1937a	+	118	1	chr12	18269738	18347232	+
chr12	18343907	18344024	mmu-mir-1937a	+	118	1	chr12	18302309	18347232	-
chr12	18343907	18344024	mmu-mir-1937a	+	118	1	chr12	18302309	18348018	-
chr12	18343907	18344024	mmu-mir-1937a	+	118	1	chr12	18303578	18347232	+
chr12	18343907	18344024	mmu-mir-1937a	+	118	1	chr12	18303920	18347232	+
chr12	18343907	18344024	mmu-mir-1937a	+	118	1	chr12	18328029	18347232	+
chr12	18343907	18344024	mmu-mir-1937a	+	118	1	chr12	18333329	18347232	+
chr12	18343907	18344024	mmu-mir-1937a	+	118	1	chr12	18336961	18347264	+
chr12	18343907	18344024	mmu-mir-1937a	+	118	1	chr12	18337822	18346672	-
chr12	18343907	18344024	mmu-mir-1937a	+	118	1	chr12	18337822	18346672	+
chr12	18343907	18344024	mmu-mir-1937a	+	118	1	chr12	18337822	18346672	+
chr12	18343907	18344024	mmu-mir-1937a	+	118	1	chr12	18337822	18346672	+
NRDmiRs locate in SD pairs are colored in ligt grey, PRDmiRs locate in SD pairs are colored in pale green and RDmiRs locate in SD pairs are colored in orange.
