# Supplementary material for: MicroRNA Genes Derived from Repetitive Elements and Expanded by Segmental Duplication Events in Mammalian Genomes
Source: PLoS One. 2011 Mar 16;6(3):e17666. doi: 10.1371/journal.pone.0017666 (PMC3059204; doi:10.1371/journal.pone.0017666)
Supplement: Table S4 — List of miRNAs located in segmental duplication pairs. (XLS) [file pone.0017666.s006.xls]

## Sheet: Human
miRNA locate in Segmental Duplication One											miRNA locate in Segmental Duplication Two
miRNA					Coverage Length	Coverage Percentage	SD1				miRNA					Coverage Length	Coverage Percentage	SD2
chr1	17007750	17007823	hsa-mir-3675-2	+	74	1	chr1	16996059	17013592	+	chr1	16875409	16875482	hsa-mir-3675-2	+	74	1	chr1	16854741	16879368	+
chr1	17044635	17044697	hsa-mir-4252b	+	63	1	chr1	17015550	17047221	-	chr1	6489894	6489956	hsa-mir-4252a	-	63	1	chr1	6487721	6519477	-
chr1	17185444	17185516	hsa-mir-3675-1	-	73	1	chr1	17175659	17229675	-	chr1	16875409	16875482	hsa-mir-3675-2	+	74	1	chr1	16833540	16885287	-
chr1	17185444	17185516	hsa-mir-3675-1	-	73	1	chr1	17181560	17206158	-	chr1	17007750	17007823	hsa-mir-3675-2	+	74	1	chr1	16996059	17013592	-
chr3	75679914	75680009	hsa-mir-1324	+	96	1	chr3	75615943	75802717	-	chrUn_gl000222	15194	15277	hsa-mir-4273	-	84	1	chrUn_gl000222	1	186861	-
chr3	75787431	75787514	hsa-mir-4273	+	84	1	chr3	75615943	75802717	-	chrUn_gl000222	15194	15277	hsa-mir-4273	-	84	1	chrUn_gl000222	1	186861	-
chr7	32772593	32772689	hsa-mir-550a-2	+	97	1	chr7	32767562	32782584	+	chr7	30329410	30329506	hsa-mir-550a-1	+	97	1	chr7	30324351	30339119	+
chr7	32772593	32772689	hsa-mir-550a-2	+	97	1	chr7	32767562	32782584	+	chr7	30329410	30329506	hsa-mir-550b-1	-	97	1	chr7	30324351	30339119	+
chr7	32772593	32772689	hsa-mir-550b-2	-	97	1	chr7	32767562	32782584	+	chr7	30329410	30329506	hsa-mir-550a-1	+	97	1	chr7	30324351	30339119	+
chr7	32772593	32772689	hsa-mir-550b-2	-	97	1	chr7	32767562	32782584	+	chr7	30329410	30329506	hsa-mir-550b-1	-	97	1	chr7	30324351	30339119	+
chr7	63081468	63081547	hsa-mir-4283-2	+	80	1	chr7	62937801	63248932	-	chr7	57023492	57023571	hsa-mir-4283-1	-	80	1	chr7	56855585	57162786	-
chr7	132719620	132719675	hsa-mir-3654-1	-	56	1	chr7	132719281	132720702	-	chrX	114938132	114938187	hsa-mir-3654-2	+	56	1	chrX	114937109	114938525	-
chr10	18134036	18134122	hsa-mir-511-2	+	87	1	chr10	18024676	18221580	+	chr10	17887107	17887193	hsa-mir-511-1	+	87	1	chr10	17777712	17974675	+
chr12	9392063	9392147	hsa-mir-1244-3	-	85	1	chr12	9391909	9393091	-	chr5	118310281	118310365	hsa-mir-1244-2	+	85	1	chr5	118309257	118310515	-
chr15	34820491	34820572	hsa-mir-1233-2	-	82	1	chr15	34817215	34875898	+	chr15	34674270	34674351	hsa-mir-1233-1	-	82	1	chr15	34671003	34730052	+
chr16	15005077	15005170	hsa-mir-3180-1	+	94	1	chr16	15003935	15010028	-	chr16	2185978	2186130	hsa-mir-3180-5	-	153	1	chr16	2181240	2187265	-
chr16	15248707	15248859	hsa-mir-3180-4	-	153	1	chr16	15219096	15250027	+	chr16	2185978	2186130	hsa-mir-3180-5	-	153	1	chr16	2147418	2187265	+
chr16	15248707	15248859	hsa-mir-3180-4	-	153	1	chr16	15243929	15255514	-	chr16	15001574	15001638	hsa-mir-3670	+	65	1	chr16	14998444	15010028	-
chr16	15248707	15248859	hsa-mir-3180-4	-	153	1	chr16	15243929	15255514	-	chr16	15005077	15005170	hsa-mir-3180-1	+	94	1	chr16	14998444	15010028	-
chr16	16403736	16403823	hsa-mir-3180-2	+	88	1	chr16	16308971	16447257	+	chr16	14995365	14995448	hsa-mir-3179-1	+	84	1	chr16	14910230	15048647	+
chr16	16403736	16403823	hsa-mir-3180-2	+	88	1	chr16	16308971	16447257	+	chr16	15001574	15001638	hsa-mir-3670	+	65	1	chr16	14910230	15048647	+
chr16	16403736	16403823	hsa-mir-3180-2	+	88	1	chr16	16308971	16447257	+	chr16	15005077	15005170	hsa-mir-3180-1	+	94	1	chr16	14910230	15048647	+
chr16	16403736	16403823	hsa-mir-3180-2	+	88	1	chr16	16397102	16408679	-	chr16	15248707	15248859	hsa-mir-3180-4	-	153	1	chr16	15243929	15255514	-
chr16	16403736	16403823	hsa-mir-3180-2	+	88	1	chr16	16402590	16408679	-	chr16	2185978	2186130	hsa-mir-3180-5	-	153	1	chr16	2181240	2187265	-
chr16	18496035	18496128	hsa-mir-3180-3	-	94	1	chr16	18449138	18590866	-	chr16	14995365	14995448	hsa-mir-3179-1	+	84	1	chr16	14910230	15048647	-
chr16	18496035	18496128	hsa-mir-3180-3	-	94	1	chr16	18449138	18590866	-	chr16	15001574	15001638	hsa-mir-3670	+	65	1	chr16	14910230	15048647	-
chr16	18496035	18496128	hsa-mir-3180-3	-	94	1	chr16	18449138	18590866	-	chr16	15005077	15005170	hsa-mir-3180-1	+	94	1	chr16	14910230	15048647	-
chr16	18496035	18496128	hsa-mir-3180-3	-	94	1	chr16	18475281	18607611	-	chr16	16394016	16394099	hsa-mir-3179-2	+	84	1	chr16	16292267	16420325	-
chr16	18496035	18496128	hsa-mir-3180-3	-	94	1	chr16	18475281	18607611	-	chr16	16400227	16400291	hsa-mir-3670	+	65	1	chr16	16292267	16420325	-
chr16	18496035	18496128	hsa-mir-3180-3	-	94	1	chr16	18475281	18607611	-	chr16	16403736	16403823	hsa-mir-3180-2	+	88	1	chr16	16292267	16420325	-
chr16	18496035	18496128	hsa-mir-3180-3	-	94	1	chr16	18491183	18497270	+	chr16	2185978	2186130	hsa-mir-3180-5	-	153	1	chr16	2181240	2187265	+
chr16	18496035	18496128	hsa-mir-3180-3	-	94	1	chr16	18491183	18502744	+	chr16	15248707	15248859	hsa-mir-3180-4	-	153	1	chr16	15243929	15255514	+
chr17	62818148	62818220	hsa-mir-4315-2	-	73	1	chr17	62760552	62857832	+	chr17	43552729	43552801	hsa-mir-4315-1	-	73	1	chr17	43492293	43593491	+
chr18	14830165	14830241	hsa-mir-3156-2	+	77	1	chr18	14825706	14849488	+	chr10	45659462	45659536	hsa-mir-3156-1	+	75	1	chr10	45654447	45670643	+
chr19	20579240	20579322	hsa-mir-1270-2	-	83	1	chr19	20573416	20595412	+	chr19	20510081	20510163	hsa-mir-1270-1	-	83	1	chr19	20504256	20523415	+
chr19	54172411	54172508	hsa-mir-512-2	+	98	1	chr19	54171468	54172816	+	chr19	54169933	54170016	hsa-mir-512-1	+	84	1	chr19	54169080	54170332	+
chr21	9826203	9826263	hsa-mir-3687a	+	61	1	chr21	9825438	9827582	+	chrUn_gl000220	107909	108088	hsa-mir-3648-2	+	180	1	chrUn_gl000220	107515	109655	+
chr21	9826203	9826263	hsa-mir-3687a	+	61	1	chr21	9825438	9827582	+	chrUn_gl000220	108280	108340	hsa-mir-3687b	+	61	1	chrUn_gl000220	107515	109655	+
chr21	9826203	9826263	hsa-mir-3687a	+	61	1	chr21	9825438	9827582	+	chrUn_gl000220	151881	152060	hsa-mir-3648-2	+	180	1	chrUn_gl000220	151487	153627	+
chr21	9826203	9826263	hsa-mir-3687a	+	61	1	chr21	9825438	9827582	+	chrUn_gl000220	152252	152312	hsa-mir-3687b	+	61	1	chrUn_gl000220	151487	153627	+
chr21	14778705	14778781	hsa-mir-3156-3	-	77	1	chr21	14714527	14801577	-	chr18	14830165	14830241	hsa-mir-3156-2	+	77	1	chr18	14807068	14897137	-
chr21	14778705	14778781	hsa-mir-3156-3	-	77	1	chr21	14759484	14783251	-	chr10	45659462	45659536	hsa-mir-3156-1	+	75	1	chr10	45654447	45670643	-
chr22	18246946	18247025	hsa-mir-3198-1	-	80	1	chr22	18246489	18248094	+	chr12	54625181	54625260	hsa-mir-3198-2	-	80	1	chr12	54624730	54626299	+
chrX	1412508	1412582	hsa-mir-3690-2	+	75	1	chrX	1314235	2068238	+	chrY	1362508	1362582	hsa-mir-3690-2	+	75	1	chrY	1264235	2018238	+
chrX	1412508	1412582	hsa-mir-3690-2	+	75	1	chrX	1314235	2068238	+	chrY	1362811	1362885	hsa-mir-3690-1	+	75	1	chrY	1264235	2018238	+
chrX	1412811	1412885	hsa-mir-3690-1	+	75	1	chrX	1314235	2068238	+	chrY	1362508	1362582	hsa-mir-3690-2	+	75	1	chrY	1264235	2018238	+
chrX	1412811	1412885	hsa-mir-3690-1	+	75	1	chrX	1314235	2068238	+	chrY	1362811	1362885	hsa-mir-3690-1	+	75	1	chrY	1264235	2018238	+
chrX	146363461	146363548	hsa-mir-514-2	-	88	1	chrX	146363314	146366011	+	chrX	146360765	146360862	hsa-mir-514-1	-	98	1	chrX	146360623	146363313	+
chrX	146366159	146366246	hsa-mir-514-3	-	88	1	chrX	146366012	146368711	+	chrX	146360765	146360862	hsa-mir-514-1	-	98	1	chrX	146360623	146363314	+
chrX	146366159	146366246	hsa-mir-514-3	-	88	1	chrX	146366013	146368711	+	chrX	146363461	146363548	hsa-mir-514-2	-	88	1	chrX	146363315	146366012	+
chrX	154612749	154612847	hsa-mir-1184-2	-	99	1	chrX	154606155	154615708	+	chrX	154115635	154115733	hsa-mir-1184-1	-	99	1	chrX	154109090	154118602	+
chrX	154687178	154687276	hsa-mir-1184-3	+	99	1	chrX	154683644	154734211	-	chrX	154612749	154612847	hsa-mir-1184-2	-	99	1	chrX	154566002	154616376	-
chrX	154687178	154687276	hsa-mir-1184-3	+	99	1	chrX	154684312	154693869	-	chrX	154115635	154115733	hsa-mir-1184-1	-	99	1	chrX	154109090	154118602	-
chrUn_gl000220	152252	152312	hsa-mir-3687b	+	61	1	chrUn_gl000220	145519	161801	+	chrUn_gl000220	107909	108088	hsa-mir-3648-2	+	180	1	chrUn_gl000220	101549	117829	+
chrUn_gl000220	152252	152312	hsa-mir-3687b	+	61	1	chrUn_gl000220	145519	161801	+	chrUn_gl000220	108280	108340	hsa-mir-3687b	+	61	1	chrUn_gl000220	101549	117829	+
chr16	16394016	16394099	hsa-mir-3179-2	+	84	1	chr16	16308971	16447257	+	chr16	14995365	14995448	hsa-mir-3179-1	+	84	1	chr16	14910230	15048647	+
chr16	16394016	16394099	hsa-mir-3179-2	+	84	1	chr16	16308971	16447257	+	chr16	15001574	15001638	hsa-mir-3670	+	65	1	chr16	14910230	15048647	+
chr16	16394016	16394099	hsa-mir-3179-2	+	84	1	chr16	16308971	16447257	+	chr16	15005077	15005170	hsa-mir-3180-1	+	94	1	chr16	14910230	15048647	+
chr16	18505751	18505834	hsa-mir-3179-3	-	84	1	chr16	18449138	18590866	-	chr16	14995365	14995448	hsa-mir-3179-1	+	84	1	chr16	14910230	15048647	-
chr16	18505751	18505834	hsa-mir-3179-3	-	84	1	chr16	18449138	18590866	-	chr16	15001574	15001638	hsa-mir-3670	+	65	1	chr16	14910230	15048647	-
chr16	18505751	18505834	hsa-mir-3179-3	-	84	1	chr16	18449138	18590866	-	chr16	15005077	15005170	hsa-mir-3180-1	+	94	1	chr16	14910230	15048647	-
chr16	18505751	18505834	hsa-mir-3179-3	-	84	1	chr16	18475281	18607611	-	chr16	16394016	16394099	hsa-mir-3179-2	+	84	1	chr16	16292267	16420325	-
chr16	18505751	18505834	hsa-mir-3179-3	-	84	1	chr16	18475281	18607611	-	chr16	16400227	16400291	hsa-mir-3670	+	65	1	chr16	16292267	16420325	-
chr16	18505751	18505834	hsa-mir-3179-3	-	84	1	chr16	18475281	18607611	-	chr16	16403736	16403823	hsa-mir-3180-2	+	88	1	chr16	16292267	16420325	-
chr1	30366	30503	hsa-mir-1302-2	+	138	1	chr1	10001	87112	-	chr15	102500662	102500799	hsa-mir-1302-10	-	138	1	chr15	102446356	102521392	-
chr1	30366	30503	hsa-mir-1302-2	+	138	1	chr1	10486	40733	+	chr9	30144	30281	hsa-mir-1302-9	+	138	1	chr9	10844	40515	+
chr1	30366	30503	hsa-mir-1302-2	+	138	1	chr1	10465	40733	-	chr2	114340536	114340673	hsa-mir-1302-3	-	138	1	chr2	114330298	114359986	-
chr1	30366	30503	hsa-mir-1302-2	+	138	1	chr1	18393	87112	+	chr19	71973	72110	hsa-mir-1302-11	+	138	1	chr19	60001	128672	+
chr1	142667289	142667363	hsa-mir-3118-1	+	75	1	chr1	142543755	142731022	-	chr1	143424141	143424215	hsa-mir-3118-3	-	75	1	chr1	143360934	143544525	-
chr1	142667289	142667363	hsa-mir-3118-1	+	75	1	chr1	142662803	142670536	+	chr15	21038124	21038198	hsa-mir-3118-4	+	75	1	chr15	21033449	21040734	+
chr1	142667289	142667363	hsa-mir-3118-1	+	75	1	chr1	142619699	142731022	+	chr1	143163750	143163822	hsa-mir-3118-2	+	73	1	chr1	143117764	143227450	+
chr1	143163750	143163822	hsa-mir-3118-2	+	73	1	chr1	143117764	143227450	+	chr1	142667289	142667363	hsa-mir-3118-1	+	75	1	chr1	142619699	142731022	+
chr1	143163750	143163822	hsa-mir-3118-2	+	73	1	chr1	143117762	143245601	-	chr1	143424141	143424215	hsa-mir-3118-3	-	75	1	chr1	143342817	143466731	-
chr1	143424141	143424215	hsa-mir-3118-3	-	75	1	chr1	143360934	143544525	-	chr1	142667289	142667363	hsa-mir-3118-1	+	75	1	chr1	142543755	142731022	-
chr1	143424141	143424215	hsa-mir-3118-3	-	75	1	chr1	143342817	143466731	-	chr1	143163750	143163822	hsa-mir-3118-2	+	73	1	chr1	143117762	143245601	-
chr2	114340536	114340673	hsa-mir-1302-3	-	138	1	chr2	114171010	114360311	-	chr9	30144	30281	hsa-mir-1302-9	+	138	1	chr9	10412	203762	-
chr2	114340536	114340673	hsa-mir-1302-3	-	138	1	chr2	114330298	114359986	-	chr1	30366	30503	hsa-mir-1302-2	+	138	1	chr1	10465	40733	-
chr2	114340536	114340673	hsa-mir-1302-3	-	138	1	chr2	114330298	114360250	+	chr15	102500662	102500799	hsa-mir-1302-10	-	138	1	chr15	102490433	102520879	+
chr2	114340536	114340673	hsa-mir-1302-3	-	138	1	chr2	114330298	114352613	-	chr19	71973	72110	hsa-mir-1302-11	+	138	1	chr19	60001	82344	-
chr3	125509247	125509395	hsa-mir-548i-1	-	149	1	chr3	125457938	125574785	+	chr4	9557789	9557937	hsa-mir-548i-2	-	149	1	chr4	9508112	9625693	+
chr3	125509247	125509395	hsa-mir-548i-1	-	149	1	chr3	125482436	125644535	+	chr8	7946463	7946611	hsa-mir-548i-3	-	149	1	chr8	7920172	8095375	+
chr4	9557789	9557937	hsa-mir-548i-2	-	149	1	chr4	9508112	9625693	+	chr3	125509247	125509395	hsa-mir-548i-1	-	149	1	chr3	125457938	125574785	+
chr4	9557789	9557937	hsa-mir-548i-2	-	149	1	chr4	9531073	9599989	+	chr8	7946463	7946611	hsa-mir-548i-3	-	149	1	chr8	7920172	7994841	+
chr8	7946463	7946611	hsa-mir-548i-3	-	149	1	chr8	7920172	8095375	+	chr3	125509247	125509395	hsa-mir-548i-1	-	149	1	chr3	125482436	125644535	+
chr8	7946463	7946611	hsa-mir-548i-3	-	149	1	chr8	7920172	7994841	+	chr4	9557789	9557937	hsa-mir-548i-2	-	149	1	chr4	9531073	9599989	+
chr9	30144	30281	hsa-mir-1302-9	+	138	1	chr9	10844	40515	+	chr1	30366	30503	hsa-mir-1302-2	+	138	1	chr1	10486	40733	+
chr9	30144	30281	hsa-mir-1302-9	+	138	1	chr9	10412	203762	-	chr2	114340536	114340673	hsa-mir-1302-3	-	138	1	chr2	114171010	114360311	-
chr9	30144	30281	hsa-mir-1302-9	+	138	1	chr9	10436	40515	-	chr15	102500662	102500799	hsa-mir-1302-10	-	138	1	chr15	102490433	102521006	-
chr9	30144	30281	hsa-mir-1302-9	+	138	1	chr9	18506	40515	+	chr19	71973	72110	hsa-mir-1302-11	+	138	1	chr19	60001	82344	+
chr15	21038124	21038198	hsa-mir-3118-4	+	75	1	chr15	21033449	21040734	+	chr1	142667289	142667363	hsa-mir-3118-1	+	75	1	chr1	142662803	142670536	+
chr15	21038124	21038198	hsa-mir-3118-4	+	75	1	chr15	21033446	21080065	-	chr21	15017096	15017171	hsa-mir-3118-5	-	76	1	chr21	14967996	15021839	-
chr15	21038124	21038198	hsa-mir-3118-4	+	75	1	chr15	21033446	21199563	+	chr15	22049274	22049348	hsa-mir-3118-6	+	75	1	chr15	22044595	22210800	+
chr15	22049274	22049348	hsa-mir-3118-6	+	75	1	chr15	22044595	22210800	+	chr15	21038124	21038198	hsa-mir-3118-4	+	75	1	chr15	21033446	21199563	+
chr15	102500662	102500799	hsa-mir-1302-10	-	138	1	chr15	102446356	102521392	-	chr1	30366	30503	hsa-mir-1302-2	+	138	1	chr1	10001	87112	-
chr15	102500662	102500799	hsa-mir-1302-10	-	138	1	chr15	102401232	102512772	-	chr19	71973	72110	hsa-mir-1302-11	+	138	1	chr19	60001	172445	-
chr15	102500662	102500799	hsa-mir-1302-10	-	138	1	chr15	102490433	102520879	+	chr2	114340536	114340673	hsa-mir-1302-3	-	138	1	chr2	114330298	114360250	+
chr15	102500662	102500799	hsa-mir-1302-10	-	138	1	chr15	102490433	102521006	-	chr9	30144	30281	hsa-mir-1302-9	+	138	1	chr9	10436	40515	-
chr16	15104178	15104254	hsa-mir-1972-1	-	77	1	chr16	15059318	15124767	-	chr16	70064249	70064325	hsa-mir-1972-2	+	77	1	chr16	70043802	70109518	-
chr16	70064249	70064325	hsa-mir-1972-2	+	77	1	chr16	70043802	70109518	-	chr16	15104178	15104254	hsa-mir-1972-1	-	77	1	chr16	15059318	15124767	-
chr19	71973	72110	hsa-mir-1302-11	+	138	1	chr19	60001	82344	+	chr9	30144	30281	hsa-mir-1302-9	+	138	1	chr9	18506	40515	+
chr19	71973	72110	hsa-mir-1302-11	+	138	1	chr19	60001	172445	-	chr15	102500662	102500799	hsa-mir-1302-10	-	138	1	chr15	102401232	102512772	-
chr19	71973	72110	hsa-mir-1302-11	+	138	1	chr19	60001	128672	+	chr1	30366	30503	hsa-mir-1302-2	+	138	1	chr1	18393	87112	+
chr19	71973	72110	hsa-mir-1302-11	+	138	1	chr19	60001	82344	-	chr2	114340536	114340673	hsa-mir-1302-3	-	138	1	chr2	114330298	114352613	-
chr21	15017096	15017171	hsa-mir-3118-5	-	76	1	chr21	14967996	15021839	-	chr15	21038124	21038198	hsa-mir-3118-4	+	75	1	chr15	21033446	21080065	-
chr3	75787431	75787514	hsa-mir-4273	+	84	1	chr3	75615943	75802717	-	chrUn_gl000222	15194	15277	hsa-mir-4273	-	84	1	chrUn_gl000222	1	186861	-
chr22	18246946	18247025	hsa-mir-3198-1	-	80	1	chr22	18246489	18248094	+	chr12	54625181	54625260	hsa-mir-3198-2	-	80	1	chr12	54624730	54626299	+
NRDmiRs locate in SD pairs are colored in light grey, PRDmiRs locate in SD pairs are colored in pale green and RDmiRs locate in SD pairs are colored in orange. hsa-mir-3198-2, hsa-mir-3648-2, hsa-mir-3687b, hsa-mir-3654-2, hsa-mir-3675-2, hsa-mir-3690-1, hsa-mir-3690-2, hsa-mir-4252b and hsa-mir-4273 are predicted according to SD pairs information and their paralogs (colored in red).

## Sheet: Rhesus
miRNA locate in Segmental Duplication One											miRNA locate in Segmental Duplication Two
miRNA					Coverage Length	Coverage Percentage	SD1				miRNA					Coverage Length	Coverage Percentage	SD2
chr9	45406850	45406924	mml-mir-3156-1	-	75	1	chr9	45396833	45407361	+	chr9	37577953	37578031	mml-mir-3156-2	-	79	1	chr9	37566922	37578469	+
chr10	66755812	66755906	mml-mir-650b	+	95	1	chr10	66749018	66757319	+	chr10	66735239	66735330	mml-mir-650d	+	92	1	chr10	66724450	66736743	+
chr10	66779630	66779724	mml-mir-650a-2	+	95	1	chr10	66774281	66781076	+	chr10	66755812	66755906	mml-mir-650b	+	95	1	chr10	66750399	66757259	+
chr10	66813986	66814080	mml-mir-650a-1	+	95	1	chr10	66811528	66814606	+	chr10	66755812	66755906	mml-mir-650b	+	95	1	chr10	66753346	66756434	+
chr10	66813986	66814080	mml-mir-650a-1	+	95	1	chr10	66811687	66814620	+	chr10	66779630	66779724	mml-mir-650a-2	+	95	1	chr10	66777403	66780266	+
chr16	11579822	11579892	mml-mir-762	+	71	1	chr16	11577597	11581714	+	chr4	8047486	8047556	mml-mir-762	+	71	1	chr4	8044578	8049374	+
chr19	59782036	59782122	mml-mir-519e	+	87	1	chr19	59781641	59783787	+	chr19	59779857	59779943	mml-mir-515-1	+	87	1	chr19	59779162	59781347	+
chr19	59783542	59783628	mml-mir-515-2	+	87	1	chr19	59781641	59783787	+	chr19	59779857	59779943	mml-mir-515-1	+	87	1	chr19	59779162	59781347	+
chr19	59835044	59835132	mml-mir-523b	+	89	1	chr19	59832002	59835167	+	chr19	59830587	59830671	mml-mir-526a-1	+	85	1	chr19	59827485	59830707	+
chr19	59898391	59898460	mml-mir-371	+	70	1	chr19	59896505	59898656	+	chr19	59895652	59895721	mml-mir-371	+	70	1	chr19	59893783	59895917	+
chr19	59898600	59898666	mml-mir-372	+	57	0.850746	chr19	59896505	59898656	+	chr19	59895652	59895721	mml-mir-371	+	70	1	chr19	59893783	59895917	+
chr10	59018434	59018512	mml-mir-3118-1	-	79	1	chr10	58999680	59022023	+	chr8	44496442	44496516	mml-mir-3118-4	-	75	1	chr8	44478987	44500990	+
NRDmiRs locate in SD pairs are colored in light grey and RDmiRs locate in SD pairs are colored in orange.

## Sheet: Mouse
miRNA locate in Segmental Duplication One											miRNA locate in Segmental Duplication Two
miRNA					Coverage Length	Coverage Percentage	SD1				miRNA					Coverage Length	Coverage Percentage	SD2
chr7	61618298	61618363	mmu-mir-344h	-	66	1	chr7	61616484	61619896	+	chr7	61614487	61614552	mmu-mir-344e	-	66	1	chr7	61612677	61616074	+
chr13	50613469	50613577	mmu-mir-683-2	-	109	1	chr13	50594741	50620169	+	chr13	50557123	50557231	mmu-mir-683-1	-	109	1	chr13	50531361	50564069	+
chr2	10395763	10395883	mmu-mir-669j	+	121	1	chr2	10395317	10399991	+	chr2	10391784	10391880	mmu-mir-467c	+	97	1	chr2	10390708	10395087	+
chr2	10395763	10395883	mmu-mir-669j	+	121	1	chr2	10395317	10399991	+	chr2	10392072	10392153	mmu-mir-466b-1	+	82	1	chr2	10390708	10395087	+
chr2	10395763	10395883	mmu-mir-669j	+	121	1	chr2	10395317	10399991	+	chr2	10392286	10392394	mmu-mir-669a-3	+	109	1	chr2	10390708	10395087	+
chr2	10395763	10395883	mmu-mir-669j	+	121	1	chr2	10395317	10399991	+	chr2	10393153	10393279	mmu-mir-669k	+	127	1	chr2	10390708	10395087	+
chr2	10395763	10395883	mmu-mir-669j	+	121	1	chr2	10395317	10399991	+	chr2	10394199	10394271	mmu-mir-467a-1	+	73	1	chr2	10390708	10395087	+
chr2	10395763	10395883	mmu-mir-669j	+	121	1	chr2	10395317	10399991	+	chr2	10394481	10394566	mmu-mir-466b-8	+	86	1	chr2	10390708	10395087	+
chr2	10395763	10395883	mmu-mir-669j	+	121	1	chr2	10395317	10399991	+	chr2	10394706	10394802	mmu-mir-669a-1	+	97	1	chr2	10390708	10395087	+
chr2	10395763	10395883	mmu-mir-669j	+	121	1	chr2	10395317	10399991	+	chr2	10395003	10395125	mmu-mir-669g	+	123	1	chr2	10390708	10395087	+
chr2	10396651	10396733	mmu-mir-467a-2	+	83	1	chr2	10395317	10399991	+	chr2	10391784	10391880	mmu-mir-467c	+	97	1	chr2	10390708	10395087	+
chr2	10396651	10396733	mmu-mir-467a-2	+	83	1	chr2	10395317	10399991	+	chr2	10392072	10392153	mmu-mir-466b-1	+	82	1	chr2	10390708	10395087	+
chr2	10396651	10396733	mmu-mir-467a-2	+	83	1	chr2	10395317	10399991	+	chr2	10392286	10392394	mmu-mir-669a-3	+	109	1	chr2	10390708	10395087	+
chr2	10396651	10396733	mmu-mir-467a-2	+	83	1	chr2	10395317	10399991	+	chr2	10393153	10393279	mmu-mir-669k	+	127	1	chr2	10390708	10395087	+
chr2	10396651	10396733	mmu-mir-467a-2	+	83	1	chr2	10395317	10399991	+	chr2	10394199	10394271	mmu-mir-467a-1	+	73	1	chr2	10390708	10395087	+
chr2	10396651	10396733	mmu-mir-467a-2	+	83	1	chr2	10395317	10399991	+	chr2	10394481	10394566	mmu-mir-466b-8	+	86	1	chr2	10390708	10395087	+
chr2	10396651	10396733	mmu-mir-467a-2	+	83	1	chr2	10395317	10399991	+	chr2	10394706	10394802	mmu-mir-669a-1	+	97	1	chr2	10390708	10395087	+
chr2	10396651	10396733	mmu-mir-467a-2	+	83	1	chr2	10395317	10399991	+	chr2	10395003	10395125	mmu-mir-669g	+	123	1	chr2	10390708	10395087	+
chr2	10396941	10397024	mmu-mir-466e	+	84	1	chr2	10395317	10399991	+	chr2	10391784	10391880	mmu-mir-467c	+	97	1	chr2	10390708	10395087	+
chr2	10396941	10397024	mmu-mir-466e	+	84	1	chr2	10395317	10399991	+	chr2	10392072	10392153	mmu-mir-466b-1	+	82	1	chr2	10390708	10395087	+
chr2	10396941	10397024	mmu-mir-466e	+	84	1	chr2	10395317	10399991	+	chr2	10392286	10392394	mmu-mir-669a-3	+	109	1	chr2	10390708	10395087	+
chr2	10396941	10397024	mmu-mir-466e	+	84	1	chr2	10395317	10399991	+	chr2	10393153	10393279	mmu-mir-669k	+	127	1	chr2	10390708	10395087	+
chr2	10396941	10397024	mmu-mir-466e	+	84	1	chr2	10395317	10399991	+	chr2	10394199	10394271	mmu-mir-467a-1	+	73	1	chr2	10390708	10395087	+
chr2	10396941	10397024	mmu-mir-466e	+	84	1	chr2	10395317	10399991	+	chr2	10394481	10394566	mmu-mir-466b-8	+	86	1	chr2	10390708	10395087	+
chr2	10396941	10397024	mmu-mir-466e	+	84	1	chr2	10395317	10399991	+	chr2	10394706	10394802	mmu-mir-669a-1	+	97	1	chr2	10390708	10395087	+
chr2	10396941	10397024	mmu-mir-466e	+	84	1	chr2	10395317	10399991	+	chr2	10395003	10395125	mmu-mir-669g	+	123	1	chr2	10390708	10395087	+
chr2	10397168	10397254	mmu-mir-669a-4	+	87	1	chr2	10395317	10399991	+	chr2	10391784	10391880	mmu-mir-467c	+	97	1	chr2	10390708	10395087	+
chr2	10397168	10397254	mmu-mir-669a-4	+	87	1	chr2	10395317	10399991	+	chr2	10392072	10392153	mmu-mir-466b-1	+	82	1	chr2	10390708	10395087	+
chr2	10397168	10397254	mmu-mir-669a-4	+	87	1	chr2	10395317	10399991	+	chr2	10392286	10392394	mmu-mir-669a-3	+	109	1	chr2	10390708	10395087	+
chr2	10397168	10397254	mmu-mir-669a-4	+	87	1	chr2	10395317	10399991	+	chr2	10393153	10393279	mmu-mir-669k	+	127	1	chr2	10390708	10395087	+
chr2	10397168	10397254	mmu-mir-669a-4	+	87	1	chr2	10395317	10399991	+	chr2	10394199	10394271	mmu-mir-467a-1	+	73	1	chr2	10390708	10395087	+
chr2	10397168	10397254	mmu-mir-669a-4	+	87	1	chr2	10395317	10399991	+	chr2	10394481	10394566	mmu-mir-466b-8	+	86	1	chr2	10390708	10395087	+
chr2	10397168	10397254	mmu-mir-669a-4	+	87	1	chr2	10395317	10399991	+	chr2	10394706	10394802	mmu-mir-669a-1	+	97	1	chr2	10390708	10395087	+
chr2	10397168	10397254	mmu-mir-669a-4	+	87	1	chr2	10395317	10399991	+	chr2	10395003	10395125	mmu-mir-669g	+	123	1	chr2	10390708	10395087	+
chr2	10399101	10399173	mmu-mir-467b	+	73	1	chr2	10395317	10399991	+	chr2	10391784	10391880	mmu-mir-467c	+	97	1	chr2	10390708	10395087	+
chr2	10399101	10399173	mmu-mir-467b	+	73	1	chr2	10395317	10399991	+	chr2	10392072	10392153	mmu-mir-466b-1	+	82	1	chr2	10390708	10395087	+
chr2	10399101	10399173	mmu-mir-467b	+	73	1	chr2	10395317	10399991	+	chr2	10392286	10392394	mmu-mir-669a-3	+	109	1	chr2	10390708	10395087	+
chr2	10399101	10399173	mmu-mir-467b	+	73	1	chr2	10395317	10399991	+	chr2	10393153	10393279	mmu-mir-669k	+	127	1	chr2	10390708	10395087	+
chr2	10399101	10399173	mmu-mir-467b	+	73	1	chr2	10395317	10399991	+	chr2	10394199	10394271	mmu-mir-467a-1	+	73	1	chr2	10390708	10395087	+
chr2	10399101	10399173	mmu-mir-467b	+	73	1	chr2	10395317	10399991	+	chr2	10394481	10394566	mmu-mir-466b-8	+	86	1	chr2	10390708	10395087	+
chr2	10399101	10399173	mmu-mir-467b	+	73	1	chr2	10395317	10399991	+	chr2	10394706	10394802	mmu-mir-669a-1	+	97	1	chr2	10390708	10395087	+
chr2	10399101	10399173	mmu-mir-467b	+	73	1	chr2	10395317	10399991	+	chr2	10395003	10395125	mmu-mir-669g	+	123	1	chr2	10390708	10395087	+
chr2	10399101	10399173	mmu-mir-467b	+	73	1	chr2	10397556	10399999	+	chr2	10395003	10395125	mmu-mir-669g	+	123	1	chr2	10395097	10397553	+
chr2	10399101	10399173	mmu-mir-467b	+	73	1	chr2	10397556	10399999	+	chr2	10395763	10395883	mmu-mir-669j	+	121	1	chr2	10395097	10397553	+
chr2	10399101	10399173	mmu-mir-467b	+	73	1	chr2	10397556	10399999	+	chr2	10396651	10396733	mmu-mir-467a-2	+	83	1	chr2	10395097	10397553	+
chr2	10399101	10399173	mmu-mir-467b	+	73	1	chr2	10397556	10399999	+	chr2	10396941	10397024	mmu-mir-466e	+	84	1	chr2	10395097	10397553	+
chr2	10399101	10399173	mmu-mir-467b	+	73	1	chr2	10397556	10399999	+	chr2	10397168	10397254	mmu-mir-669a-4	+	87	1	chr2	10395097	10397553	+
chr2	10399387	10399470	mmu-mir-466c-1	+	84	1	chr2	10395317	10399991	+	chr2	10391784	10391880	mmu-mir-467c	+	97	1	chr2	10390708	10395087	+
chr2	10399387	10399470	mmu-mir-466c-1	+	84	1	chr2	10395317	10399991	+	chr2	10392072	10392153	mmu-mir-466b-1	+	82	1	chr2	10390708	10395087	+
chr2	10399387	10399470	mmu-mir-466c-1	+	84	1	chr2	10395317	10399991	+	chr2	10392286	10392394	mmu-mir-669a-3	+	109	1	chr2	10390708	10395087	+
chr2	10399387	10399470	mmu-mir-466c-1	+	84	1	chr2	10395317	10399991	+	chr2	10393153	10393279	mmu-mir-669k	+	127	1	chr2	10390708	10395087	+
chr2	10399387	10399470	mmu-mir-466c-1	+	84	1	chr2	10395317	10399991	+	chr2	10394199	10394271	mmu-mir-467a-1	+	73	1	chr2	10390708	10395087	+
chr2	10399387	10399470	mmu-mir-466c-1	+	84	1	chr2	10395317	10399991	+	chr2	10394481	10394566	mmu-mir-466b-8	+	86	1	chr2	10390708	10395087	+
chr2	10399387	10399470	mmu-mir-466c-1	+	84	1	chr2	10395317	10399991	+	chr2	10394706	10394802	mmu-mir-669a-1	+	97	1	chr2	10390708	10395087	+
chr2	10399387	10399470	mmu-mir-466c-1	+	84	1	chr2	10395317	10399991	+	chr2	10395003	10395125	mmu-mir-669g	+	123	1	chr2	10390708	10395087	+
chr2	10399387	10399470	mmu-mir-466c-1	+	84	1	chr2	10397556	10399999	+	chr2	10395003	10395125	mmu-mir-669g	+	123	1	chr2	10395097	10397553	+
chr2	10399387	10399470	mmu-mir-466c-1	+	84	1	chr2	10397556	10399999	+	chr2	10395763	10395883	mmu-mir-669j	+	121	1	chr2	10395097	10397553	+
chr2	10399387	10399470	mmu-mir-466c-1	+	84	1	chr2	10397556	10399999	+	chr2	10396651	10396733	mmu-mir-467a-2	+	83	1	chr2	10395097	10397553	+
chr2	10399387	10399470	mmu-mir-466c-1	+	84	1	chr2	10397556	10399999	+	chr2	10396941	10397024	mmu-mir-466e	+	84	1	chr2	10395097	10397553	+
chr2	10399387	10399470	mmu-mir-466c-1	+	84	1	chr2	10397556	10399999	+	chr2	10397168	10397254	mmu-mir-669a-4	+	87	1	chr2	10395097	10397553	+
chr2	10399614	10399700	mmu-mir-669a-5	+	87	1	chr2	10395317	10399991	+	chr2	10391784	10391880	mmu-mir-467c	+	97	1	chr2	10390708	10395087	+
chr2	10399614	10399700	mmu-mir-669a-5	+	87	1	chr2	10395317	10399991	+	chr2	10392072	10392153	mmu-mir-466b-1	+	82	1	chr2	10390708	10395087	+
chr2	10399614	10399700	mmu-mir-669a-5	+	87	1	chr2	10395317	10399991	+	chr2	10392286	10392394	mmu-mir-669a-3	+	109	1	chr2	10390708	10395087	+
chr2	10399614	10399700	mmu-mir-669a-5	+	87	1	chr2	10395317	10399991	+	chr2	10393153	10393279	mmu-mir-669k	+	127	1	chr2	10390708	10395087	+
chr2	10399614	10399700	mmu-mir-669a-5	+	87	1	chr2	10395317	10399991	+	chr2	10394199	10394271	mmu-mir-467a-1	+	73	1	chr2	10390708	10395087	+
chr2	10399614	10399700	mmu-mir-669a-5	+	87	1	chr2	10395317	10399991	+	chr2	10394481	10394566	mmu-mir-466b-8	+	86	1	chr2	10390708	10395087	+
chr2	10399614	10399700	mmu-mir-669a-5	+	87	1	chr2	10395317	10399991	+	chr2	10394706	10394802	mmu-mir-669a-1	+	97	1	chr2	10390708	10395087	+
chr2	10399614	10399700	mmu-mir-669a-5	+	87	1	chr2	10395317	10399991	+	chr2	10395003	10395125	mmu-mir-669g	+	123	1	chr2	10390708	10395087	+
chr2	10399614	10399700	mmu-mir-669a-5	+	87	1	chr2	10397556	10399999	+	chr2	10395003	10395125	mmu-mir-669g	+	123	1	chr2	10395097	10397553	+
chr2	10399614	10399700	mmu-mir-669a-5	+	87	1	chr2	10397556	10399999	+	chr2	10395763	10395883	mmu-mir-669j	+	121	1	chr2	10395097	10397553	+
chr2	10399614	10399700	mmu-mir-669a-5	+	87	1	chr2	10397556	10399999	+	chr2	10396651	10396733	mmu-mir-467a-2	+	83	1	chr2	10395097	10397553	+
chr2	10399614	10399700	mmu-mir-669a-5	+	87	1	chr2	10397556	10399999	+	chr2	10396941	10397024	mmu-mir-466e	+	84	1	chr2	10395097	10397553	+
chr2	10399614	10399700	mmu-mir-669a-5	+	87	1	chr2	10397556	10399999	+	chr2	10397168	10397254	mmu-mir-669a-4	+	87	1	chr2	10395097	10397553	+
chr2	10401531	10401613	mmu-mir-467a-3	+	83	1	chr2	10400219	10409806	+	chr2	10391784	10391880	mmu-mir-467c	+	97	1	chr2	10390708	10400000	+
chr2	10401531	10401613	mmu-mir-467a-3	+	83	1	chr2	10400219	10409806	+	chr2	10392072	10392153	mmu-mir-466b-1	+	82	1	chr2	10390708	10400000	+
chr2	10401531	10401613	mmu-mir-467a-3	+	83	1	chr2	10400219	10409806	+	chr2	10392286	10392394	mmu-mir-669a-3	+	109	1	chr2	10390708	10400000	+
chr2	10401531	10401613	mmu-mir-467a-3	+	83	1	chr2	10400219	10409806	+	chr2	10393153	10393279	mmu-mir-669k	+	127	1	chr2	10390708	10400000	+
chr2	10401531	10401613	mmu-mir-467a-3	+	83	1	chr2	10400219	10409806	+	chr2	10394199	10394271	mmu-mir-467a-1	+	73	1	chr2	10390708	10400000	+
chr2	10401531	10401613	mmu-mir-467a-3	+	83	1	chr2	10400219	10409806	+	chr2	10394481	10394566	mmu-mir-466b-8	+	86	1	chr2	10390708	10400000	+
chr2	10401531	10401613	mmu-mir-467a-3	+	83	1	chr2	10400219	10409806	+	chr2	10394706	10394802	mmu-mir-669a-1	+	97	1	chr2	10390708	10400000	+
chr2	10401531	10401613	mmu-mir-467a-3	+	83	1	chr2	10400219	10409806	+	chr2	10395003	10395125	mmu-mir-669g	+	123	1	chr2	10390708	10400000	+
chr2	10401531	10401613	mmu-mir-467a-3	+	83	1	chr2	10400219	10409806	+	chr2	10395763	10395883	mmu-mir-669j	+	121	1	chr2	10390708	10400000	+
chr2	10401531	10401613	mmu-mir-467a-3	+	83	1	chr2	10400219	10409806	+	chr2	10396651	10396733	mmu-mir-467a-2	+	83	1	chr2	10390708	10400000	+
chr2	10401531	10401613	mmu-mir-467a-3	+	83	1	chr2	10400219	10409806	+	chr2	10396941	10397024	mmu-mir-466e	+	84	1	chr2	10390708	10400000	+
chr2	10401531	10401613	mmu-mir-467a-3	+	83	1	chr2	10400219	10409806	+	chr2	10397168	10397254	mmu-mir-669a-4	+	87	1	chr2	10390708	10400000	+
chr2	10401531	10401613	mmu-mir-467a-3	+	83	1	chr2	10400219	10409806	+	chr2	10399101	10399173	mmu-mir-467b	+	73	1	chr2	10390708	10400000	+
chr2	10401531	10401613	mmu-mir-467a-3	+	83	1	chr2	10400219	10409806	+	chr2	10399387	10399470	mmu-mir-466c-1	+	84	1	chr2	10390708	10400000	+
chr2	10401531	10401613	mmu-mir-467a-3	+	83	1	chr2	10400219	10409806	+	chr2	10399614	10399700	mmu-mir-669a-5	+	87	1	chr2	10390708	10400000	+
chr2	10401819	10401908	mmu-mir-466c-2	+	90	1	chr2	10400219	10409806	+	chr2	10391784	10391880	mmu-mir-467c	+	97	1	chr2	10390708	10400000	+
chr2	10401819	10401908	mmu-mir-466c-2	+	90	1	chr2	10400219	10409806	+	chr2	10392072	10392153	mmu-mir-466b-1	+	82	1	chr2	10390708	10400000	+
chr2	10401819	10401908	mmu-mir-466c-2	+	90	1	chr2	10400219	10409806	+	chr2	10392286	10392394	mmu-mir-669a-3	+	109	1	chr2	10390708	10400000	+
chr2	10401819	10401908	mmu-mir-466c-2	+	90	1	chr2	10400219	10409806	+	chr2	10393153	10393279	mmu-mir-669k	+	127	1	chr2	10390708	10400000	+
chr2	10401819	10401908	mmu-mir-466c-2	+	90	1	chr2	10400219	10409806	+	chr2	10394199	10394271	mmu-mir-467a-1	+	73	1	chr2	10390708	10400000	+
chr2	10401819	10401908	mmu-mir-466c-2	+	90	1	chr2	10400219	10409806	+	chr2	10394481	10394566	mmu-mir-466b-8	+	86	1	chr2	10390708	10400000	+
chr2	10401819	10401908	mmu-mir-466c-2	+	90	1	chr2	10400219	10409806	+	chr2	10394706	10394802	mmu-mir-669a-1	+	97	1	chr2	10390708	10400000	+
chr2	10401819	10401908	mmu-mir-466c-2	+	90	1	chr2	10400219	10409806	+	chr2	10395003	10395125	mmu-mir-669g	+	123	1	chr2	10390708	10400000	+
chr2	10401819	10401908	mmu-mir-466c-2	+	90	1	chr2	10400219	10409806	+	chr2	10395763	10395883	mmu-mir-669j	+	121	1	chr2	10390708	10400000	+
chr2	10401819	10401908	mmu-mir-466c-2	+	90	1	chr2	10400219	10409806	+	chr2	10396651	10396733	mmu-mir-467a-2	+	83	1	chr2	10390708	10400000	+
chr2	10401819	10401908	mmu-mir-466c-2	+	90	1	chr2	10400219	10409806	+	chr2	10396941	10397024	mmu-mir-466e	+	84	1	chr2	10390708	10400000	+
chr2	10401819	10401908	mmu-mir-466c-2	+	90	1	chr2	10400219	10409806	+	chr2	10397168	10397254	mmu-mir-669a-4	+	87	1	chr2	10390708	10400000	+
chr2	10401819	10401908	mmu-mir-466c-2	+	90	1	chr2	10400219	10409806	+	chr2	10399101	10399173	mmu-mir-467b	+	73	1	chr2	10390708	10400000	+
chr2	10401819	10401908	mmu-mir-466c-2	+	90	1	chr2	10400219	10409806	+	chr2	10399387	10399470	mmu-mir-466c-1	+	84	1	chr2	10390708	10400000	+
chr2	10401819	10401908	mmu-mir-466c-2	+	90	1	chr2	10400219	10409806	+	chr2	10399614	10399700	mmu-mir-669a-5	+	87	1	chr2	10390708	10400000	+
chr2	10402049	10402135	mmu-mir-669a-6	+	87	1	chr2	10400219	10409806	+	chr2	10391784	10391880	mmu-mir-467c	+	97	1	chr2	10390708	10400000	+
chr2	10402049	10402135	mmu-mir-669a-6	+	87	1	chr2	10400219	10409806	+	chr2	10392072	10392153	mmu-mir-466b-1	+	82	1	chr2	10390708	10400000	+
chr2	10402049	10402135	mmu-mir-669a-6	+	87	1	chr2	10400219	10409806	+	chr2	10392286	10392394	mmu-mir-669a-3	+	109	1	chr2	10390708	10400000	+
chr2	10402049	10402135	mmu-mir-669a-6	+	87	1	chr2	10400219	10409806	+	chr2	10393153	10393279	mmu-mir-669k	+	127	1	chr2	10390708	10400000	+
chr2	10402049	10402135	mmu-mir-669a-6	+	87	1	chr2	10400219	10409806	+	chr2	10394199	10394271	mmu-mir-467a-1	+	73	1	chr2	10390708	10400000	+
chr2	10402049	10402135	mmu-mir-669a-6	+	87	1	chr2	10400219	10409806	+	chr2	10394481	10394566	mmu-mir-466b-8	+	86	1	chr2	10390708	10400000	+
chr2	10402049	10402135	mmu-mir-669a-6	+	87	1	chr2	10400219	10409806	+	chr2	10394706	10394802	mmu-mir-669a-1	+	97	1	chr2	10390708	10400000	+
chr2	10402049	10402135	mmu-mir-669a-6	+	87	1	chr2	10400219	10409806	+	chr2	10395003	10395125	mmu-mir-669g	+	123	1	chr2	10390708	10400000	+
chr2	10402049	10402135	mmu-mir-669a-6	+	87	1	chr2	10400219	10409806	+	chr2	10395763	10395883	mmu-mir-669j	+	121	1	chr2	10390708	10400000	+
chr2	10402049	10402135	mmu-mir-669a-6	+	87	1	chr2	10400219	10409806	+	chr2	10396651	10396733	mmu-mir-467a-2	+	83	1	chr2	10390708	10400000	+
chr2	10402049	10402135	mmu-mir-669a-6	+	87	1	chr2	10400219	10409806	+	chr2	10396941	10397024	mmu-mir-466e	+	84	1	chr2	10390708	10400000	+
chr2	10402049	10402135	mmu-mir-669a-6	+	87	1	chr2	10400219	10409806	+	chr2	10397168	10397254	mmu-mir-669a-4	+	87	1	chr2	10390708	10400000	+
chr2	10402049	10402135	mmu-mir-669a-6	+	87	1	chr2	10400219	10409806	+	chr2	10399101	10399173	mmu-mir-467b	+	73	1	chr2	10390708	10400000	+
chr2	10402049	10402135	mmu-mir-669a-6	+	87	1	chr2	10400219	10409806	+	chr2	10399387	10399470	mmu-mir-466c-1	+	84	1	chr2	10390708	10400000	+
chr2	10402049	10402135	mmu-mir-669a-6	+	87	1	chr2	10400219	10409806	+	chr2	10399614	10399700	mmu-mir-669a-5	+	87	1	chr2	10390708	10400000	+
chr2	10403988	10404070	mmu-mir-467a-4	+	83	1	chr2	10400219	10409806	+	chr2	10391784	10391880	mmu-mir-467c	+	97	1	chr2	10390708	10400000	+
chr2	10403988	10404070	mmu-mir-467a-4	+	83	1	chr2	10400219	10409806	+	chr2	10392072	10392153	mmu-mir-466b-1	+	82	1	chr2	10390708	10400000	+
chr2	10403988	10404070	mmu-mir-467a-4	+	83	1	chr2	10400219	10409806	+	chr2	10392286	10392394	mmu-mir-669a-3	+	109	1	chr2	10390708	10400000	+
chr2	10403988	10404070	mmu-mir-467a-4	+	83	1	chr2	10400219	10409806	+	chr2	10393153	10393279	mmu-mir-669k	+	127	1	chr2	10390708	10400000	+
chr2	10403988	10404070	mmu-mir-467a-4	+	83	1	chr2	10400219	10409806	+	chr2	10394199	10394271	mmu-mir-467a-1	+	73	1	chr2	10390708	10400000	+
chr2	10403988	10404070	mmu-mir-467a-4	+	83	1	chr2	10400219	10409806	+	chr2	10394481	10394566	mmu-mir-466b-8	+	86	1	chr2	10390708	10400000	+
chr2	10403988	10404070	mmu-mir-467a-4	+	83	1	chr2	10400219	10409806	+	chr2	10394706	10394802	mmu-mir-669a-1	+	97	1	chr2	10390708	10400000	+
chr2	10403988	10404070	mmu-mir-467a-4	+	83	1	chr2	10400219	10409806	+	chr2	10395003	10395125	mmu-mir-669g	+	123	1	chr2	10390708	10400000	+
chr2	10403988	10404070	mmu-mir-467a-4	+	83	1	chr2	10400219	10409806	+	chr2	10395763	10395883	mmu-mir-669j	+	121	1	chr2	10390708	10400000	+
chr2	10403988	10404070	mmu-mir-467a-4	+	83	1	chr2	10400219	10409806	+	chr2	10396651	10396733	mmu-mir-467a-2	+	83	1	chr2	10390708	10400000	+
chr2	10403988	10404070	mmu-mir-467a-4	+	83	1	chr2	10400219	10409806	+	chr2	10396941	10397024	mmu-mir-466e	+	84	1	chr2	10390708	10400000	+
chr2	10403988	10404070	mmu-mir-467a-4	+	83	1	chr2	10400219	10409806	+	chr2	10397168	10397254	mmu-mir-669a-4	+	87	1	chr2	10390708	10400000	+
chr2	10403988	10404070	mmu-mir-467a-4	+	83	1	chr2	10400219	10409806	+	chr2	10399101	10399173	mmu-mir-467b	+	73	1	chr2	10390708	10400000	+
chr2	10403988	10404070	mmu-mir-467a-4	+	83	1	chr2	10400219	10409806	+	chr2	10399387	10399470	mmu-mir-466c-1	+	84	1	chr2	10390708	10400000	+
chr2	10403988	10404070	mmu-mir-467a-4	+	83	1	chr2	10400219	10409806	+	chr2	10399614	10399700	mmu-mir-669a-5	+	87	1	chr2	10390708	10400000	+
chr2	10404276	10404365	mmu-mir-466b-4	+	90	1	chr2	10400219	10409806	+	chr2	10391784	10391880	mmu-mir-467c	+	97	1	chr2	10390708	10400000	+
chr2	10404276	10404365	mmu-mir-466b-4	+	90	1	chr2	10400219	10409806	+	chr2	10392072	10392153	mmu-mir-466b-1	+	82	1	chr2	10390708	10400000	+
chr2	10404276	10404365	mmu-mir-466b-4	+	90	1	chr2	10400219	10409806	+	chr2	10392286	10392394	mmu-mir-669a-3	+	109	1	chr2	10390708	10400000	+
chr2	10404276	10404365	mmu-mir-466b-4	+	90	1	chr2	10400219	10409806	+	chr2	10393153	10393279	mmu-mir-669k	+	127	1	chr2	10390708	10400000	+
chr2	10404276	10404365	mmu-mir-466b-4	+	90	1	chr2	10400219	10409806	+	chr2	10394199	10394271	mmu-mir-467a-1	+	73	1	chr2	10390708	10400000	+
chr2	10404276	10404365	mmu-mir-466b-4	+	90	1	chr2	10400219	10409806	+	chr2	10394481	10394566	mmu-mir-466b-8	+	86	1	chr2	10390708	10400000	+
chr2	10404276	10404365	mmu-mir-466b-4	+	90	1	chr2	10400219	10409806	+	chr2	10394706	10394802	mmu-mir-669a-1	+	97	1	chr2	10390708	10400000	+
chr2	10404276	10404365	mmu-mir-466b-4	+	90	1	chr2	10400219	10409806	+	chr2	10395003	10395125	mmu-mir-669g	+	123	1	chr2	10390708	10400000	+
chr2	10404276	10404365	mmu-mir-466b-4	+	90	1	chr2	10400219	10409806	+	chr2	10395763	10395883	mmu-mir-669j	+	121	1	chr2	10390708	10400000	+
chr2	10404276	10404365	mmu-mir-466b-4	+	90	1	chr2	10400219	10409806	+	chr2	10396651	10396733	mmu-mir-467a-2	+	83	1	chr2	10390708	10400000	+
chr2	10404276	10404365	mmu-mir-466b-4	+	90	1	chr2	10400219	10409806	+	chr2	10396941	10397024	mmu-mir-466e	+	84	1	chr2	10390708	10400000	+
chr2	10404276	10404365	mmu-mir-466b-4	+	90	1	chr2	10400219	10409806	+	chr2	10397168	10397254	mmu-mir-669a-4	+	87	1	chr2	10390708	10400000	+
chr2	10404276	10404365	mmu-mir-466b-4	+	90	1	chr2	10400219	10409806	+	chr2	10399101	10399173	mmu-mir-467b	+	73	1	chr2	10390708	10400000	+
chr2	10404276	10404365	mmu-mir-466b-4	+	90	1	chr2	10400219	10409806	+	chr2	10399387	10399470	mmu-mir-466c-1	+	84	1	chr2	10390708	10400000	+
chr2	10404276	10404365	mmu-mir-466b-4	+	90	1	chr2	10400219	10409806	+	chr2	10399614	10399700	mmu-mir-669a-5	+	87	1	chr2	10390708	10400000	+
chr2	10404506	10404592	mmu-mir-669a-7	+	87	1	chr2	10400219	10409806	+	chr2	10391784	10391880	mmu-mir-467c	+	97	1	chr2	10390708	10400000	+
chr2	10404506	10404592	mmu-mir-669a-7	+	87	1	chr2	10400219	10409806	+	chr2	10392072	10392153	mmu-mir-466b-1	+	82	1	chr2	10390708	10400000	+
chr2	10404506	10404592	mmu-mir-669a-7	+	87	1	chr2	10400219	10409806	+	chr2	10392286	10392394	mmu-mir-669a-3	+	109	1	chr2	10390708	10400000	+
chr2	10404506	10404592	mmu-mir-669a-7	+	87	1	chr2	10400219	10409806	+	chr2	10393153	10393279	mmu-mir-669k	+	127	1	chr2	10390708	10400000	+
chr2	10404506	10404592	mmu-mir-669a-7	+	87	1	chr2	10400219	10409806	+	chr2	10394199	10394271	mmu-mir-467a-1	+	73	1	chr2	10390708	10400000	+
chr2	10404506	10404592	mmu-mir-669a-7	+	87	1	chr2	10400219	10409806	+	chr2	10394481	10394566	mmu-mir-466b-8	+	86	1	chr2	10390708	10400000	+
chr2	10404506	10404592	mmu-mir-669a-7	+	87	1	chr2	10400219	10409806	+	chr2	10394706	10394802	mmu-mir-669a-1	+	97	1	chr2	10390708	10400000	+
chr2	10404506	10404592	mmu-mir-669a-7	+	87	1	chr2	10400219	10409806	+	chr2	10395003	10395125	mmu-mir-669g	+	123	1	chr2	10390708	10400000	+
chr2	10404506	10404592	mmu-mir-669a-7	+	87	1	chr2	10400219	10409806	+	chr2	10395763	10395883	mmu-mir-669j	+	121	1	chr2	10390708	10400000	+
chr2	10404506	10404592	mmu-mir-669a-7	+	87	1	chr2	10400219	10409806	+	chr2	10396651	10396733	mmu-mir-467a-2	+	83	1	chr2	10390708	10400000	+
chr2	10404506	10404592	mmu-mir-669a-7	+	87	1	chr2	10400219	10409806	+	chr2	10396941	10397024	mmu-mir-466e	+	84	1	chr2	10390708	10400000	+
chr2	10404506	10404592	mmu-mir-669a-7	+	87	1	chr2	10400219	10409806	+	chr2	10397168	10397254	mmu-mir-669a-4	+	87	1	chr2	10390708	10400000	+
chr2	10404506	10404592	mmu-mir-669a-7	+	87	1	chr2	10400219	10409806	+	chr2	10399101	10399173	mmu-mir-467b	+	73	1	chr2	10390708	10400000	+
chr2	10404506	10404592	mmu-mir-669a-7	+	87	1	chr2	10400219	10409806	+	chr2	10399387	10399470	mmu-mir-466c-1	+	84	1	chr2	10390708	10400000	+
chr2	10404506	10404592	mmu-mir-669a-7	+	87	1	chr2	10400219	10409806	+	chr2	10399614	10399700	mmu-mir-669a-5	+	87	1	chr2	10390708	10400000	+
chr2	10406452	10406534	mmu-mir-467a-5	+	83	1	chr2	10400219	10409806	+	chr2	10391784	10391880	mmu-mir-467c	+	97	1	chr2	10390708	10400000	+
chr2	10406452	10406534	mmu-mir-467a-5	+	83	1	chr2	10400219	10409806	+	chr2	10392072	10392153	mmu-mir-466b-1	+	82	1	chr2	10390708	10400000	+
chr2	10406452	10406534	mmu-mir-467a-5	+	83	1	chr2	10400219	10409806	+	chr2	10392286	10392394	mmu-mir-669a-3	+	109	1	chr2	10390708	10400000	+
chr2	10406452	10406534	mmu-mir-467a-5	+	83	1	chr2	10400219	10409806	+	chr2	10393153	10393279	mmu-mir-669k	+	127	1	chr2	10390708	10400000	+
chr2	10406452	10406534	mmu-mir-467a-5	+	83	1	chr2	10400219	10409806	+	chr2	10394199	10394271	mmu-mir-467a-1	+	73	1	chr2	10390708	10400000	+
chr2	10406452	10406534	mmu-mir-467a-5	+	83	1	chr2	10400219	10409806	+	chr2	10394481	10394566	mmu-mir-466b-8	+	86	1	chr2	10390708	10400000	+
chr2	10406452	10406534	mmu-mir-467a-5	+	83	1	chr2	10400219	10409806	+	chr2	10394706	10394802	mmu-mir-669a-1	+	97	1	chr2	10390708	10400000	+
chr2	10406452	10406534	mmu-mir-467a-5	+	83	1	chr2	10400219	10409806	+	chr2	10395003	10395125	mmu-mir-669g	+	123	1	chr2	10390708	10400000	+
chr2	10406452	10406534	mmu-mir-467a-5	+	83	1	chr2	10400219	10409806	+	chr2	10395763	10395883	mmu-mir-669j	+	121	1	chr2	10390708	10400000	+
chr2	10406452	10406534	mmu-mir-467a-5	+	83	1	chr2	10400219	10409806	+	chr2	10396651	10396733	mmu-mir-467a-2	+	83	1	chr2	10390708	10400000	+
chr2	10406452	10406534	mmu-mir-467a-5	+	83	1	chr2	10400219	10409806	+	chr2	10396941	10397024	mmu-mir-466e	+	84	1	chr2	10390708	10400000	+
chr2	10406452	10406534	mmu-mir-467a-5	+	83	1	chr2	10400219	10409806	+	chr2	10397168	10397254	mmu-mir-669a-4	+	87	1	chr2	10390708	10400000	+
chr2	10406452	10406534	mmu-mir-467a-5	+	83	1	chr2	10400219	10409806	+	chr2	10399101	10399173	mmu-mir-467b	+	73	1	chr2	10390708	10400000	+
chr2	10406452	10406534	mmu-mir-467a-5	+	83	1	chr2	10400219	10409806	+	chr2	10399387	10399470	mmu-mir-466c-1	+	84	1	chr2	10390708	10400000	+
chr2	10406452	10406534	mmu-mir-467a-5	+	83	1	chr2	10400219	10409806	+	chr2	10399614	10399700	mmu-mir-669a-5	+	87	1	chr2	10390708	10400000	+
chr2	10406740	10406827	mmu-mir-466b-5	+	88	1	chr2	10400219	10409806	+	chr2	10391784	10391880	mmu-mir-467c	+	97	1	chr2	10390708	10400000	+
chr2	10406740	10406827	mmu-mir-466b-5	+	88	1	chr2	10400219	10409806	+	chr2	10392072	10392153	mmu-mir-466b-1	+	82	1	chr2	10390708	10400000	+
chr2	10406740	10406827	mmu-mir-466b-5	+	88	1	chr2	10400219	10409806	+	chr2	10392286	10392394	mmu-mir-669a-3	+	109	1	chr2	10390708	10400000	+
chr2	10406740	10406827	mmu-mir-466b-5	+	88	1	chr2	10400219	10409806	+	chr2	10393153	10393279	mmu-mir-669k	+	127	1	chr2	10390708	10400000	+
chr2	10406740	10406827	mmu-mir-466b-5	+	88	1	chr2	10400219	10409806	+	chr2	10394199	10394271	mmu-mir-467a-1	+	73	1	chr2	10390708	10400000	+
chr2	10406740	10406827	mmu-mir-466b-5	+	88	1	chr2	10400219	10409806	+	chr2	10394481	10394566	mmu-mir-466b-8	+	86	1	chr2	10390708	10400000	+
chr2	10406740	10406827	mmu-mir-466b-5	+	88	1	chr2	10400219	10409806	+	chr2	10394706	10394802	mmu-mir-669a-1	+	97	1	chr2	10390708	10400000	+
chr2	10406740	10406827	mmu-mir-466b-5	+	88	1	chr2	10400219	10409806	+	chr2	10395003	10395125	mmu-mir-669g	+	123	1	chr2	10390708	10400000	+
chr2	10406740	10406827	mmu-mir-466b-5	+	88	1	chr2	10400219	10409806	+	chr2	10395763	10395883	mmu-mir-669j	+	121	1	chr2	10390708	10400000	+
chr2	10406740	10406827	mmu-mir-466b-5	+	88	1	chr2	10400219	10409806	+	chr2	10396651	10396733	mmu-mir-467a-2	+	83	1	chr2	10390708	10400000	+
chr2	10406740	10406827	mmu-mir-466b-5	+	88	1	chr2	10400219	10409806	+	chr2	10396941	10397024	mmu-mir-466e	+	84	1	chr2	10390708	10400000	+
chr2	10406740	10406827	mmu-mir-466b-5	+	88	1	chr2	10400219	10409806	+	chr2	10397168	10397254	mmu-mir-669a-4	+	87	1	chr2	10390708	10400000	+
chr2	10406740	10406827	mmu-mir-466b-5	+	88	1	chr2	10400219	10409806	+	chr2	10399101	10399173	mmu-mir-467b	+	73	1	chr2	10390708	10400000	+
chr2	10406740	10406827	mmu-mir-466b-5	+	88	1	chr2	10400219	10409806	+	chr2	10399387	10399470	mmu-mir-466c-1	+	84	1	chr2	10390708	10400000	+
chr2	10406740	10406827	mmu-mir-466b-5	+	88	1	chr2	10400219	10409806	+	chr2	10399614	10399700	mmu-mir-669a-5	+	87	1	chr2	10390708	10400000	+
chr2	10406969	10407055	mmu-mir-669p-1	+	87	1	chr2	10400219	10409806	+	chr2	10391784	10391880	mmu-mir-467c	+	97	1	chr2	10390708	10400000	+
chr2	10406969	10407055	mmu-mir-669p-1	+	87	1	chr2	10400219	10409806	+	chr2	10392072	10392153	mmu-mir-466b-1	+	82	1	chr2	10390708	10400000	+
chr2	10406969	10407055	mmu-mir-669p-1	+	87	1	chr2	10400219	10409806	+	chr2	10392286	10392394	mmu-mir-669a-3	+	109	1	chr2	10390708	10400000	+
chr2	10406969	10407055	mmu-mir-669p-1	+	87	1	chr2	10400219	10409806	+	chr2	10393153	10393279	mmu-mir-669k	+	127	1	chr2	10390708	10400000	+
chr2	10406969	10407055	mmu-mir-669p-1	+	87	1	chr2	10400219	10409806	+	chr2	10394199	10394271	mmu-mir-467a-1	+	73	1	chr2	10390708	10400000	+
chr2	10406969	10407055	mmu-mir-669p-1	+	87	1	chr2	10400219	10409806	+	chr2	10394481	10394566	mmu-mir-466b-8	+	86	1	chr2	10390708	10400000	+
chr2	10406969	10407055	mmu-mir-669p-1	+	87	1	chr2	10400219	10409806	+	chr2	10394706	10394802	mmu-mir-669a-1	+	97	1	chr2	10390708	10400000	+
chr2	10406969	10407055	mmu-mir-669p-1	+	87	1	chr2	10400219	10409806	+	chr2	10395003	10395125	mmu-mir-669g	+	123	1	chr2	10390708	10400000	+
chr2	10406969	10407055	mmu-mir-669p-1	+	87	1	chr2	10400219	10409806	+	chr2	10395763	10395883	mmu-mir-669j	+	121	1	chr2	10390708	10400000	+
chr2	10406969	10407055	mmu-mir-669p-1	+	87	1	chr2	10400219	10409806	+	chr2	10396651	10396733	mmu-mir-467a-2	+	83	1	chr2	10390708	10400000	+
chr2	10406969	10407055	mmu-mir-669p-1	+	87	1	chr2	10400219	10409806	+	chr2	10396941	10397024	mmu-mir-466e	+	84	1	chr2	10390708	10400000	+
chr2	10406969	10407055	mmu-mir-669p-1	+	87	1	chr2	10400219	10409806	+	chr2	10397168	10397254	mmu-mir-669a-4	+	87	1	chr2	10390708	10400000	+
chr2	10406969	10407055	mmu-mir-669p-1	+	87	1	chr2	10400219	10409806	+	chr2	10399101	10399173	mmu-mir-467b	+	73	1	chr2	10390708	10400000	+
chr2	10406969	10407055	mmu-mir-669p-1	+	87	1	chr2	10400219	10409806	+	chr2	10399387	10399470	mmu-mir-466c-1	+	84	1	chr2	10390708	10400000	+
chr2	10406969	10407055	mmu-mir-669p-1	+	87	1	chr2	10400219	10409806	+	chr2	10399614	10399700	mmu-mir-669a-5	+	87	1	chr2	10390708	10400000	+
chr2	10408901	10408983	mmu-mir-467a-6	+	83	1	chr2	10400219	10409806	+	chr2	10391784	10391880	mmu-mir-467c	+	97	1	chr2	10390708	10400000	+
chr2	10408901	10408983	mmu-mir-467a-6	+	83	1	chr2	10400219	10409806	+	chr2	10392072	10392153	mmu-mir-466b-1	+	82	1	chr2	10390708	10400000	+
chr2	10408901	10408983	mmu-mir-467a-6	+	83	1	chr2	10400219	10409806	+	chr2	10392286	10392394	mmu-mir-669a-3	+	109	1	chr2	10390708	10400000	+
chr2	10408901	10408983	mmu-mir-467a-6	+	83	1	chr2	10400219	10409806	+	chr2	10393153	10393279	mmu-mir-669k	+	127	1	chr2	10390708	10400000	+
chr2	10408901	10408983	mmu-mir-467a-6	+	83	1	chr2	10400219	10409806	+	chr2	10394199	10394271	mmu-mir-467a-1	+	73	1	chr2	10390708	10400000	+
chr2	10408901	10408983	mmu-mir-467a-6	+	83	1	chr2	10400219	10409806	+	chr2	10394481	10394566	mmu-mir-466b-8	+	86	1	chr2	10390708	10400000	+
chr2	10408901	10408983	mmu-mir-467a-6	+	83	1	chr2	10400219	10409806	+	chr2	10394706	10394802	mmu-mir-669a-1	+	97	1	chr2	10390708	10400000	+
chr2	10408901	10408983	mmu-mir-467a-6	+	83	1	chr2	10400219	10409806	+	chr2	10395003	10395125	mmu-mir-669g	+	123	1	chr2	10390708	10400000	+
chr2	10408901	10408983	mmu-mir-467a-6	+	83	1	chr2	10400219	10409806	+	chr2	10395763	10395883	mmu-mir-669j	+	121	1	chr2	10390708	10400000	+
chr2	10408901	10408983	mmu-mir-467a-6	+	83	1	chr2	10400219	10409806	+	chr2	10396651	10396733	mmu-mir-467a-2	+	83	1	chr2	10390708	10400000	+
chr2	10408901	10408983	mmu-mir-467a-6	+	83	1	chr2	10400219	10409806	+	chr2	10396941	10397024	mmu-mir-466e	+	84	1	chr2	10390708	10400000	+
chr2	10408901	10408983	mmu-mir-467a-6	+	83	1	chr2	10400219	10409806	+	chr2	10397168	10397254	mmu-mir-669a-4	+	87	1	chr2	10390708	10400000	+
chr2	10408901	10408983	mmu-mir-467a-6	+	83	1	chr2	10400219	10409806	+	chr2	10399101	10399173	mmu-mir-467b	+	73	1	chr2	10390708	10400000	+
chr2	10408901	10408983	mmu-mir-467a-6	+	83	1	chr2	10400219	10409806	+	chr2	10399387	10399470	mmu-mir-466c-1	+	84	1	chr2	10390708	10400000	+
chr2	10408901	10408983	mmu-mir-467a-6	+	83	1	chr2	10400219	10409806	+	chr2	10399614	10399700	mmu-mir-669a-5	+	87	1	chr2	10390708	10400000	+
chr2	10409419	10409505	mmu-mir-669a-8	+	87	1	chr2	10400219	10409806	+	chr2	10391784	10391880	mmu-mir-467c	+	97	1	chr2	10390708	10400000	+
chr2	10409419	10409505	mmu-mir-669a-8	+	87	1	chr2	10400219	10409806	+	chr2	10392072	10392153	mmu-mir-466b-1	+	82	1	chr2	10390708	10400000	+
chr2	10409419	10409505	mmu-mir-669a-8	+	87	1	chr2	10400219	10409806	+	chr2	10392286	10392394	mmu-mir-669a-3	+	109	1	chr2	10390708	10400000	+
chr2	10409419	10409505	mmu-mir-669a-8	+	87	1	chr2	10400219	10409806	+	chr2	10393153	10393279	mmu-mir-669k	+	127	1	chr2	10390708	10400000	+
chr2	10409419	10409505	mmu-mir-669a-8	+	87	1	chr2	10400219	10409806	+	chr2	10394199	10394271	mmu-mir-467a-1	+	73	1	chr2	10390708	10400000	+
chr2	10409419	10409505	mmu-mir-669a-8	+	87	1	chr2	10400219	10409806	+	chr2	10394481	10394566	mmu-mir-466b-8	+	86	1	chr2	10390708	10400000	+
chr2	10409419	10409505	mmu-mir-669a-8	+	87	1	chr2	10400219	10409806	+	chr2	10394706	10394802	mmu-mir-669a-1	+	97	1	chr2	10390708	10400000	+
chr2	10409419	10409505	mmu-mir-669a-8	+	87	1	chr2	10400219	10409806	+	chr2	10395003	10395125	mmu-mir-669g	+	123	1	chr2	10390708	10400000	+
chr2	10409419	10409505	mmu-mir-669a-8	+	87	1	chr2	10400219	10409806	+	chr2	10395763	10395883	mmu-mir-669j	+	121	1	chr2	10390708	10400000	+
chr2	10409419	10409505	mmu-mir-669a-8	+	87	1	chr2	10400219	10409806	+	chr2	10396651	10396733	mmu-mir-467a-2	+	83	1	chr2	10390708	10400000	+
chr2	10409419	10409505	mmu-mir-669a-8	+	87	1	chr2	10400219	10409806	+	chr2	10396941	10397024	mmu-mir-466e	+	84	1	chr2	10390708	10400000	+
chr2	10409419	10409505	mmu-mir-669a-8	+	87	1	chr2	10400219	10409806	+	chr2	10397168	10397254	mmu-mir-669a-4	+	87	1	chr2	10390708	10400000	+
chr2	10409419	10409505	mmu-mir-669a-8	+	87	1	chr2	10400219	10409806	+	chr2	10399101	10399173	mmu-mir-467b	+	73	1	chr2	10390708	10400000	+
chr2	10409419	10409505	mmu-mir-669a-8	+	87	1	chr2	10400219	10409806	+	chr2	10399387	10399470	mmu-mir-466c-1	+	84	1	chr2	10390708	10400000	+
chr2	10409419	10409505	mmu-mir-669a-8	+	87	1	chr2	10400219	10409806	+	chr2	10399614	10399700	mmu-mir-669a-5	+	87	1	chr2	10390708	10400000	+
chr2	10413833	10413915	mmu-mir-467a-8	+	83	1	chr2	10412269	10425878	+	chr2	10401531	10401613	mmu-mir-467a-3	+	83	1	chr2	10400002	10409300	+
chr2	10413833	10413915	mmu-mir-467a-8	+	83	1	chr2	10412269	10425878	+	chr2	10401819	10401908	mmu-mir-466c-2	+	90	1	chr2	10400002	10409300	+
chr2	10413833	10413915	mmu-mir-467a-8	+	83	1	chr2	10412269	10425878	+	chr2	10402049	10402135	mmu-mir-669a-6	+	87	1	chr2	10400002	10409300	+
chr2	10413833	10413915	mmu-mir-467a-8	+	83	1	chr2	10412269	10425878	+	chr2	10403988	10404070	mmu-mir-467a-4	+	83	1	chr2	10400002	10409300	+
chr2	10413833	10413915	mmu-mir-467a-8	+	83	1	chr2	10412269	10425878	+	chr2	10404276	10404365	mmu-mir-466b-4	+	90	1	chr2	10400002	10409300	+
chr2	10413833	10413915	mmu-mir-467a-8	+	83	1	chr2	10412269	10425878	+	chr2	10404506	10404592	mmu-mir-669a-7	+	87	1	chr2	10400002	10409300	+
chr2	10413833	10413915	mmu-mir-467a-8	+	83	1	chr2	10412269	10425878	+	chr2	10406452	10406534	mmu-mir-467a-5	+	83	1	chr2	10400002	10409300	+
chr2	10413833	10413915	mmu-mir-467a-8	+	83	1	chr2	10412269	10425878	+	chr2	10406740	10406827	mmu-mir-466b-5	+	88	1	chr2	10400002	10409300	+
chr2	10413833	10413915	mmu-mir-467a-8	+	83	1	chr2	10412269	10425878	+	chr2	10406969	10407055	mmu-mir-669p-1	+	87	1	chr2	10400002	10409300	+
chr2	10413833	10413915	mmu-mir-467a-8	+	83	1	chr2	10412269	10425878	+	chr2	10408901	10408983	mmu-mir-467a-6	+	83	1	chr2	10400002	10409300	+
chr2	10414121	10414208	mmu-mir-466b-7	+	88	1	chr2	10412269	10425878	+	chr2	10401531	10401613	mmu-mir-467a-3	+	83	1	chr2	10400002	10409300	+
chr2	10414121	10414208	mmu-mir-466b-7	+	88	1	chr2	10412269	10425878	+	chr2	10401819	10401908	mmu-mir-466c-2	+	90	1	chr2	10400002	10409300	+
chr2	10414121	10414208	mmu-mir-466b-7	+	88	1	chr2	10412269	10425878	+	chr2	10402049	10402135	mmu-mir-669a-6	+	87	1	chr2	10400002	10409300	+
chr2	10414121	10414208	mmu-mir-466b-7	+	88	1	chr2	10412269	10425878	+	chr2	10403988	10404070	mmu-mir-467a-4	+	83	1	chr2	10400002	10409300	+
chr2	10414121	10414208	mmu-mir-466b-7	+	88	1	chr2	10412269	10425878	+	chr2	10404276	10404365	mmu-mir-466b-4	+	90	1	chr2	10400002	10409300	+
chr2	10414121	10414208	mmu-mir-466b-7	+	88	1	chr2	10412269	10425878	+	chr2	10404506	10404592	mmu-mir-669a-7	+	87	1	chr2	10400002	10409300	+
chr2	10414121	10414208	mmu-mir-466b-7	+	88	1	chr2	10412269	10425878	+	chr2	10406452	10406534	mmu-mir-467a-5	+	83	1	chr2	10400002	10409300	+
chr2	10414121	10414208	mmu-mir-466b-7	+	88	1	chr2	10412269	10425878	+	chr2	10406740	10406827	mmu-mir-466b-5	+	88	1	chr2	10400002	10409300	+
chr2	10414121	10414208	mmu-mir-466b-7	+	88	1	chr2	10412269	10425878	+	chr2	10406969	10407055	mmu-mir-669p-1	+	87	1	chr2	10400002	10409300	+
chr2	10414121	10414208	mmu-mir-466b-7	+	88	1	chr2	10412269	10425878	+	chr2	10408901	10408983	mmu-mir-467a-6	+	83	1	chr2	10400002	10409300	+
chr2	10414350	10414436	mmu-mir-669p-2	+	87	1	chr2	10412269	10425878	+	chr2	10401531	10401613	mmu-mir-467a-3	+	83	1	chr2	10400002	10409300	+
chr2	10414350	10414436	mmu-mir-669p-2	+	87	1	chr2	10412269	10425878	+	chr2	10401819	10401908	mmu-mir-466c-2	+	90	1	chr2	10400002	10409300	+
chr2	10414350	10414436	mmu-mir-669p-2	+	87	1	chr2	10412269	10425878	+	chr2	10402049	10402135	mmu-mir-669a-6	+	87	1	chr2	10400002	10409300	+
chr2	10414350	10414436	mmu-mir-669p-2	+	87	1	chr2	10412269	10425878	+	chr2	10403988	10404070	mmu-mir-467a-4	+	83	1	chr2	10400002	10409300	+
chr2	10414350	10414436	mmu-mir-669p-2	+	87	1	chr2	10412269	10425878	+	chr2	10404276	10404365	mmu-mir-466b-4	+	90	1	chr2	10400002	10409300	+
chr2	10414350	10414436	mmu-mir-669p-2	+	87	1	chr2	10412269	10425878	+	chr2	10404506	10404592	mmu-mir-669a-7	+	87	1	chr2	10400002	10409300	+
chr2	10414350	10414436	mmu-mir-669p-2	+	87	1	chr2	10412269	10425878	+	chr2	10406452	10406534	mmu-mir-467a-5	+	83	1	chr2	10400002	10409300	+
chr2	10414350	10414436	mmu-mir-669p-2	+	87	1	chr2	10412269	10425878	+	chr2	10406740	10406827	mmu-mir-466b-5	+	88	1	chr2	10400002	10409300	+
chr2	10414350	10414436	mmu-mir-669p-2	+	87	1	chr2	10412269	10425878	+	chr2	10406969	10407055	mmu-mir-669p-1	+	87	1	chr2	10400002	10409300	+
chr2	10414350	10414436	mmu-mir-669p-2	+	87	1	chr2	10412269	10425878	+	chr2	10408901	10408983	mmu-mir-467a-6	+	83	1	chr2	10400002	10409300	+
chr2	10416246	10416328	mmu-mir-467a-9	+	83	1	chr2	10412269	10425878	+	chr2	10401531	10401613	mmu-mir-467a-3	+	83	1	chr2	10400002	10409300	+
chr2	10416246	10416328	mmu-mir-467a-9	+	83	1	chr2	10412269	10425878	+	chr2	10401819	10401908	mmu-mir-466c-2	+	90	1	chr2	10400002	10409300	+
chr2	10416246	10416328	mmu-mir-467a-9	+	83	1	chr2	10412269	10425878	+	chr2	10402049	10402135	mmu-mir-669a-6	+	87	1	chr2	10400002	10409300	+
chr2	10416246	10416328	mmu-mir-467a-9	+	83	1	chr2	10412269	10425878	+	chr2	10403988	10404070	mmu-mir-467a-4	+	83	1	chr2	10400002	10409300	+
chr2	10416246	10416328	mmu-mir-467a-9	+	83	1	chr2	10412269	10425878	+	chr2	10404276	10404365	mmu-mir-466b-4	+	90	1	chr2	10400002	10409300	+
chr2	10416246	10416328	mmu-mir-467a-9	+	83	1	chr2	10412269	10425878	+	chr2	10404506	10404592	mmu-mir-669a-7	+	87	1	chr2	10400002	10409300	+
chr2	10416246	10416328	mmu-mir-467a-9	+	83	1	chr2	10412269	10425878	+	chr2	10406452	10406534	mmu-mir-467a-5	+	83	1	chr2	10400002	10409300	+
chr2	10416246	10416328	mmu-mir-467a-9	+	83	1	chr2	10412269	10425878	+	chr2	10406740	10406827	mmu-mir-466b-5	+	88	1	chr2	10400002	10409300	+
chr2	10416246	10416328	mmu-mir-467a-9	+	83	1	chr2	10412269	10425878	+	chr2	10406969	10407055	mmu-mir-669p-1	+	87	1	chr2	10400002	10409300	+
chr2	10416246	10416328	mmu-mir-467a-9	+	83	1	chr2	10412269	10425878	+	chr2	10408901	10408983	mmu-mir-467a-6	+	83	1	chr2	10400002	10409300	+
chr2	10416538	10416619	mmu-mir-466b-2	+	82	1	chr2	10412269	10425878	+	chr2	10401531	10401613	mmu-mir-467a-3	+	83	1	chr2	10400002	10409300	+
chr2	10416538	10416619	mmu-mir-466b-2	+	82	1	chr2	10412269	10425878	+	chr2	10401819	10401908	mmu-mir-466c-2	+	90	1	chr2	10400002	10409300	+
chr2	10416538	10416619	mmu-mir-466b-2	+	82	1	chr2	10412269	10425878	+	chr2	10402049	10402135	mmu-mir-669a-6	+	87	1	chr2	10400002	10409300	+
chr2	10416538	10416619	mmu-mir-466b-2	+	82	1	chr2	10412269	10425878	+	chr2	10403988	10404070	mmu-mir-467a-4	+	83	1	chr2	10400002	10409300	+
chr2	10416538	10416619	mmu-mir-466b-2	+	82	1	chr2	10412269	10425878	+	chr2	10404276	10404365	mmu-mir-466b-4	+	90	1	chr2	10400002	10409300	+
chr2	10416538	10416619	mmu-mir-466b-2	+	82	1	chr2	10412269	10425878	+	chr2	10404506	10404592	mmu-mir-669a-7	+	87	1	chr2	10400002	10409300	+
chr2	10416538	10416619	mmu-mir-466b-2	+	82	1	chr2	10412269	10425878	+	chr2	10406452	10406534	mmu-mir-467a-5	+	83	1	chr2	10400002	10409300	+
chr2	10416538	10416619	mmu-mir-466b-2	+	82	1	chr2	10412269	10425878	+	chr2	10406740	10406827	mmu-mir-466b-5	+	88	1	chr2	10400002	10409300	+
chr2	10416538	10416619	mmu-mir-466b-2	+	82	1	chr2	10412269	10425878	+	chr2	10406969	10407055	mmu-mir-669p-1	+	87	1	chr2	10400002	10409300	+
chr2	10416538	10416619	mmu-mir-466b-2	+	82	1	chr2	10412269	10425878	+	chr2	10408901	10408983	mmu-mir-467a-6	+	83	1	chr2	10400002	10409300	+
chr2	10416764	10416850	mmu-mir-669a-10	+	87	1	chr2	10412269	10425878	+	chr2	10401531	10401613	mmu-mir-467a-3	+	83	1	chr2	10400002	10409300	+
chr2	10416764	10416850	mmu-mir-669a-10	+	87	1	chr2	10412269	10425878	+	chr2	10401819	10401908	mmu-mir-466c-2	+	90	1	chr2	10400002	10409300	+
chr2	10416764	10416850	mmu-mir-669a-10	+	87	1	chr2	10412269	10425878	+	chr2	10402049	10402135	mmu-mir-669a-6	+	87	1	chr2	10400002	10409300	+
chr2	10416764	10416850	mmu-mir-669a-10	+	87	1	chr2	10412269	10425878	+	chr2	10403988	10404070	mmu-mir-467a-4	+	83	1	chr2	10400002	10409300	+
chr2	10416764	10416850	mmu-mir-669a-10	+	87	1	chr2	10412269	10425878	+	chr2	10404276	10404365	mmu-mir-466b-4	+	90	1	chr2	10400002	10409300	+
chr2	10416764	10416850	mmu-mir-669a-10	+	87	1	chr2	10412269	10425878	+	chr2	10404506	10404592	mmu-mir-669a-7	+	87	1	chr2	10400002	10409300	+
chr2	10416764	10416850	mmu-mir-669a-10	+	87	1	chr2	10412269	10425878	+	chr2	10406452	10406534	mmu-mir-467a-5	+	83	1	chr2	10400002	10409300	+
chr2	10416764	10416850	mmu-mir-669a-10	+	87	1	chr2	10412269	10425878	+	chr2	10406740	10406827	mmu-mir-466b-5	+	88	1	chr2	10400002	10409300	+
chr2	10416764	10416850	mmu-mir-669a-10	+	87	1	chr2	10412269	10425878	+	chr2	10406969	10407055	mmu-mir-669p-1	+	87	1	chr2	10400002	10409300	+
chr2	10416764	10416850	mmu-mir-669a-10	+	87	1	chr2	10412269	10425878	+	chr2	10408901	10408983	mmu-mir-467a-6	+	83	1	chr2	10400002	10409300	+
chr2	10419192	10419278	mmu-mir-669a-11	+	87	1	chr2	10412269	10425878	+	chr2	10401531	10401613	mmu-mir-467a-3	+	83	1	chr2	10400002	10409300	+
chr2	10419192	10419278	mmu-mir-669a-11	+	87	1	chr2	10412269	10425878	+	chr2	10401819	10401908	mmu-mir-466c-2	+	90	1	chr2	10400002	10409300	+
chr2	10419192	10419278	mmu-mir-669a-11	+	87	1	chr2	10412269	10425878	+	chr2	10402049	10402135	mmu-mir-669a-6	+	87	1	chr2	10400002	10409300	+
chr2	10419192	10419278	mmu-mir-669a-11	+	87	1	chr2	10412269	10425878	+	chr2	10403988	10404070	mmu-mir-467a-4	+	83	1	chr2	10400002	10409300	+
chr2	10419192	10419278	mmu-mir-669a-11	+	87	1	chr2	10412269	10425878	+	chr2	10404276	10404365	mmu-mir-466b-4	+	90	1	chr2	10400002	10409300	+
chr2	10419192	10419278	mmu-mir-669a-11	+	87	1	chr2	10412269	10425878	+	chr2	10404506	10404592	mmu-mir-669a-7	+	87	1	chr2	10400002	10409300	+
chr2	10419192	10419278	mmu-mir-669a-11	+	87	1	chr2	10412269	10425878	+	chr2	10406452	10406534	mmu-mir-467a-5	+	83	1	chr2	10400002	10409300	+
chr2	10419192	10419278	mmu-mir-669a-11	+	87	1	chr2	10412269	10425878	+	chr2	10406740	10406827	mmu-mir-466b-5	+	88	1	chr2	10400002	10409300	+
chr2	10419192	10419278	mmu-mir-669a-11	+	87	1	chr2	10412269	10425878	+	chr2	10406969	10407055	mmu-mir-669p-1	+	87	1	chr2	10400002	10409300	+
chr2	10419192	10419278	mmu-mir-669a-11	+	87	1	chr2	10412269	10425878	+	chr2	10408901	10408983	mmu-mir-467a-6	+	83	1	chr2	10400002	10409300	+
chr2	10421126	10421208	mmu-mir-467a-10	+	83	1	chr2	10412269	10425878	+	chr2	10401531	10401613	mmu-mir-467a-3	+	83	1	chr2	10400002	10409300	+
chr2	10421126	10421208	mmu-mir-467a-10	+	83	1	chr2	10412269	10425878	+	chr2	10401819	10401908	mmu-mir-466c-2	+	90	1	chr2	10400002	10409300	+
chr2	10421126	10421208	mmu-mir-467a-10	+	83	1	chr2	10412269	10425878	+	chr2	10402049	10402135	mmu-mir-669a-6	+	87	1	chr2	10400002	10409300	+
chr2	10421126	10421208	mmu-mir-467a-10	+	83	1	chr2	10412269	10425878	+	chr2	10403988	10404070	mmu-mir-467a-4	+	83	1	chr2	10400002	10409300	+
chr2	10421126	10421208	mmu-mir-467a-10	+	83	1	chr2	10412269	10425878	+	chr2	10404276	10404365	mmu-mir-466b-4	+	90	1	chr2	10400002	10409300	+
chr2	10421126	10421208	mmu-mir-467a-10	+	83	1	chr2	10412269	10425878	+	chr2	10404506	10404592	mmu-mir-669a-7	+	87	1	chr2	10400002	10409300	+
chr2	10421126	10421208	mmu-mir-467a-10	+	83	1	chr2	10412269	10425878	+	chr2	10406452	10406534	mmu-mir-467a-5	+	83	1	chr2	10400002	10409300	+
chr2	10421126	10421208	mmu-mir-467a-10	+	83	1	chr2	10412269	10425878	+	chr2	10406740	10406827	mmu-mir-466b-5	+	88	1	chr2	10400002	10409300	+
chr2	10421126	10421208	mmu-mir-467a-10	+	83	1	chr2	10412269	10425878	+	chr2	10406969	10407055	mmu-mir-669p-1	+	87	1	chr2	10400002	10409300	+
chr2	10421126	10421208	mmu-mir-467a-10	+	83	1	chr2	10412269	10425878	+	chr2	10408901	10408983	mmu-mir-467a-6	+	83	1	chr2	10400002	10409300	+
chr2	10421418	10421498	mmu-mir-466b-3	+	81	1	chr2	10412269	10425878	+	chr2	10401531	10401613	mmu-mir-467a-3	+	83	1	chr2	10400002	10409300	+
chr2	10421418	10421498	mmu-mir-466b-3	+	81	1	chr2	10412269	10425878	+	chr2	10401819	10401908	mmu-mir-466c-2	+	90	1	chr2	10400002	10409300	+
chr2	10421418	10421498	mmu-mir-466b-3	+	81	1	chr2	10412269	10425878	+	chr2	10402049	10402135	mmu-mir-669a-6	+	87	1	chr2	10400002	10409300	+
chr2	10421418	10421498	mmu-mir-466b-3	+	81	1	chr2	10412269	10425878	+	chr2	10403988	10404070	mmu-mir-467a-4	+	83	1	chr2	10400002	10409300	+
chr2	10421418	10421498	mmu-mir-466b-3	+	81	1	chr2	10412269	10425878	+	chr2	10404276	10404365	mmu-mir-466b-4	+	90	1	chr2	10400002	10409300	+
chr2	10421418	10421498	mmu-mir-466b-3	+	81	1	chr2	10412269	10425878	+	chr2	10404506	10404592	mmu-mir-669a-7	+	87	1	chr2	10400002	10409300	+
chr2	10421418	10421498	mmu-mir-466b-3	+	81	1	chr2	10412269	10425878	+	chr2	10406452	10406534	mmu-mir-467a-5	+	83	1	chr2	10400002	10409300	+
chr2	10421418	10421498	mmu-mir-466b-3	+	81	1	chr2	10412269	10425878	+	chr2	10406740	10406827	mmu-mir-466b-5	+	88	1	chr2	10400002	10409300	+
chr2	10421418	10421498	mmu-mir-466b-3	+	81	1	chr2	10412269	10425878	+	chr2	10406969	10407055	mmu-mir-669p-1	+	87	1	chr2	10400002	10409300	+
chr2	10421418	10421498	mmu-mir-466b-3	+	81	1	chr2	10412269	10425878	+	chr2	10408901	10408983	mmu-mir-467a-6	+	83	1	chr2	10400002	10409300	+
chr2	10421644	10421730	mmu-mir-669a-12	+	87	1	chr2	10412269	10425878	+	chr2	10401531	10401613	mmu-mir-467a-3	+	83	1	chr2	10400002	10409300	+
chr2	10421644	10421730	mmu-mir-669a-12	+	87	1	chr2	10412269	10425878	+	chr2	10401819	10401908	mmu-mir-466c-2	+	90	1	chr2	10400002	10409300	+
chr2	10421644	10421730	mmu-mir-669a-12	+	87	1	chr2	10412269	10425878	+	chr2	10402049	10402135	mmu-mir-669a-6	+	87	1	chr2	10400002	10409300	+
chr2	10421644	10421730	mmu-mir-669a-12	+	87	1	chr2	10412269	10425878	+	chr2	10403988	10404070	mmu-mir-467a-4	+	83	1	chr2	10400002	10409300	+
chr2	10421644	10421730	mmu-mir-669a-12	+	87	1	chr2	10412269	10425878	+	chr2	10404276	10404365	mmu-mir-466b-4	+	90	1	chr2	10400002	10409300	+
chr2	10421644	10421730	mmu-mir-669a-12	+	87	1	chr2	10412269	10425878	+	chr2	10404506	10404592	mmu-mir-669a-7	+	87	1	chr2	10400002	10409300	+
chr2	10421644	10421730	mmu-mir-669a-12	+	87	1	chr2	10412269	10425878	+	chr2	10406452	10406534	mmu-mir-467a-5	+	83	1	chr2	10400002	10409300	+
chr2	10421644	10421730	mmu-mir-669a-12	+	87	1	chr2	10412269	10425878	+	chr2	10406740	10406827	mmu-mir-466b-5	+	88	1	chr2	10400002	10409300	+
chr2	10421644	10421730	mmu-mir-669a-12	+	87	1	chr2	10412269	10425878	+	chr2	10406969	10407055	mmu-mir-669p-1	+	87	1	chr2	10400002	10409300	+
chr2	10421644	10421730	mmu-mir-669a-12	+	87	1	chr2	10412269	10425878	+	chr2	10408901	10408983	mmu-mir-467a-6	+	83	1	chr2	10400002	10409300	+
chr2	10423574	10423660	mmu-mir-467e	+	87	1	chr2	10412269	10425878	+	chr2	10401531	10401613	mmu-mir-467a-3	+	83	1	chr2	10400002	10409300	+
chr2	10423574	10423660	mmu-mir-467e	+	87	1	chr2	10412269	10425878	+	chr2	10401819	10401908	mmu-mir-466c-2	+	90	1	chr2	10400002	10409300	+
chr2	10423574	10423660	mmu-mir-467e	+	87	1	chr2	10412269	10425878	+	chr2	10402049	10402135	mmu-mir-669a-6	+	87	1	chr2	10400002	10409300	+
chr2	10423574	10423660	mmu-mir-467e	+	87	1	chr2	10412269	10425878	+	chr2	10403988	10404070	mmu-mir-467a-4	+	83	1	chr2	10400002	10409300	+
chr2	10423574	10423660	mmu-mir-467e	+	87	1	chr2	10412269	10425878	+	chr2	10404276	10404365	mmu-mir-466b-4	+	90	1	chr2	10400002	10409300	+
chr2	10423574	10423660	mmu-mir-467e	+	87	1	chr2	10412269	10425878	+	chr2	10404506	10404592	mmu-mir-669a-7	+	87	1	chr2	10400002	10409300	+
chr2	10423574	10423660	mmu-mir-467e	+	87	1	chr2	10412269	10425878	+	chr2	10406452	10406534	mmu-mir-467a-5	+	83	1	chr2	10400002	10409300	+
chr2	10423574	10423660	mmu-mir-467e	+	87	1	chr2	10412269	10425878	+	chr2	10406740	10406827	mmu-mir-466b-5	+	88	1	chr2	10400002	10409300	+
chr2	10423574	10423660	mmu-mir-467e	+	87	1	chr2	10412269	10425878	+	chr2	10406969	10407055	mmu-mir-669p-1	+	87	1	chr2	10400002	10409300	+
chr2	10423574	10423660	mmu-mir-467e	+	87	1	chr2	10412269	10425878	+	chr2	10408901	10408983	mmu-mir-467a-6	+	83	1	chr2	10400002	10409300	+
chr2	10423859	10423947	mmu-mir-466p	+	89	1	chr2	10412269	10425878	+	chr2	10401531	10401613	mmu-mir-467a-3	+	83	1	chr2	10400002	10409300	+
chr2	10423859	10423947	mmu-mir-466p	+	89	1	chr2	10412269	10425878	+	chr2	10401819	10401908	mmu-mir-466c-2	+	90	1	chr2	10400002	10409300	+
chr2	10423859	10423947	mmu-mir-466p	+	89	1	chr2	10412269	10425878	+	chr2	10402049	10402135	mmu-mir-669a-6	+	87	1	chr2	10400002	10409300	+
chr2	10423859	10423947	mmu-mir-466p	+	89	1	chr2	10412269	10425878	+	chr2	10403988	10404070	mmu-mir-467a-4	+	83	1	chr2	10400002	10409300	+
chr2	10423859	10423947	mmu-mir-466p	+	89	1	chr2	10412269	10425878	+	chr2	10404276	10404365	mmu-mir-466b-4	+	90	1	chr2	10400002	10409300	+
chr2	10423859	10423947	mmu-mir-466p	+	89	1	chr2	10412269	10425878	+	chr2	10404506	10404592	mmu-mir-669a-7	+	87	1	chr2	10400002	10409300	+
chr2	10423859	10423947	mmu-mir-466p	+	89	1	chr2	10412269	10425878	+	chr2	10406452	10406534	mmu-mir-467a-5	+	83	1	chr2	10400002	10409300	+
chr2	10423859	10423947	mmu-mir-466p	+	89	1	chr2	10412269	10425878	+	chr2	10406740	10406827	mmu-mir-466b-5	+	88	1	chr2	10400002	10409300	+
chr2	10423859	10423947	mmu-mir-466p	+	89	1	chr2	10412269	10425878	+	chr2	10406969	10407055	mmu-mir-669p-1	+	87	1	chr2	10400002	10409300	+
chr2	10423859	10423947	mmu-mir-466p	+	89	1	chr2	10412269	10425878	+	chr2	10408901	10408983	mmu-mir-467a-6	+	83	1	chr2	10400002	10409300	+
chr2	10425483	10425567	mmu-mir-467d	+	85	1	chr2	10412269	10425878	+	chr2	10401531	10401613	mmu-mir-467a-3	+	83	1	chr2	10400002	10409300	+
chr2	10425483	10425567	mmu-mir-467d	+	85	1	chr2	10412269	10425878	+	chr2	10401819	10401908	mmu-mir-466c-2	+	90	1	chr2	10400002	10409300	+
chr2	10425483	10425567	mmu-mir-467d	+	85	1	chr2	10412269	10425878	+	chr2	10402049	10402135	mmu-mir-669a-6	+	87	1	chr2	10400002	10409300	+
chr2	10425483	10425567	mmu-mir-467d	+	85	1	chr2	10412269	10425878	+	chr2	10403988	10404070	mmu-mir-467a-4	+	83	1	chr2	10400002	10409300	+
chr2	10425483	10425567	mmu-mir-467d	+	85	1	chr2	10412269	10425878	+	chr2	10404276	10404365	mmu-mir-466b-4	+	90	1	chr2	10400002	10409300	+
chr2	10425483	10425567	mmu-mir-467d	+	85	1	chr2	10412269	10425878	+	chr2	10404506	10404592	mmu-mir-669a-7	+	87	1	chr2	10400002	10409300	+
chr2	10425483	10425567	mmu-mir-467d	+	85	1	chr2	10412269	10425878	+	chr2	10406452	10406534	mmu-mir-467a-5	+	83	1	chr2	10400002	10409300	+
chr2	10425483	10425567	mmu-mir-467d	+	85	1	chr2	10412269	10425878	+	chr2	10406740	10406827	mmu-mir-466b-5	+	88	1	chr2	10400002	10409300	+
chr2	10425483	10425567	mmu-mir-467d	+	85	1	chr2	10412269	10425878	+	chr2	10406969	10407055	mmu-mir-669p-1	+	87	1	chr2	10400002	10409300	+
chr2	10425483	10425567	mmu-mir-467d	+	85	1	chr2	10412269	10425878	+	chr2	10408901	10408983	mmu-mir-467a-6	+	83	1	chr2	10400002	10409300	+
chr2	10425771	10425843	mmu-mir-466a	+	73	1	chr2	10412269	10425878	+	chr2	10401531	10401613	mmu-mir-467a-3	+	83	1	chr2	10400002	10409300	+
chr2	10425771	10425843	mmu-mir-466a	+	73	1	chr2	10412269	10425878	+	chr2	10401819	10401908	mmu-mir-466c-2	+	90	1	chr2	10400002	10409300	+
chr2	10425771	10425843	mmu-mir-466a	+	73	1	chr2	10412269	10425878	+	chr2	10402049	10402135	mmu-mir-669a-6	+	87	1	chr2	10400002	10409300	+
chr2	10425771	10425843	mmu-mir-466a	+	73	1	chr2	10412269	10425878	+	chr2	10403988	10404070	mmu-mir-467a-4	+	83	1	chr2	10400002	10409300	+
chr2	10425771	10425843	mmu-mir-466a	+	73	1	chr2	10412269	10425878	+	chr2	10404276	10404365	mmu-mir-466b-4	+	90	1	chr2	10400002	10409300	+
chr2	10425771	10425843	mmu-mir-466a	+	73	1	chr2	10412269	10425878	+	chr2	10404506	10404592	mmu-mir-669a-7	+	87	1	chr2	10400002	10409300	+
chr2	10425771	10425843	mmu-mir-466a	+	73	1	chr2	10412269	10425878	+	chr2	10406452	10406534	mmu-mir-467a-5	+	83	1	chr2	10400002	10409300	+
chr2	10425771	10425843	mmu-mir-466a	+	73	1	chr2	10412269	10425878	+	chr2	10406740	10406827	mmu-mir-466b-5	+	88	1	chr2	10400002	10409300	+
chr2	10425771	10425843	mmu-mir-466a	+	73	1	chr2	10412269	10425878	+	chr2	10406969	10407055	mmu-mir-669p-1	+	87	1	chr2	10400002	10409300	+
chr2	10425771	10425843	mmu-mir-466a	+	73	1	chr2	10412269	10425878	+	chr2	10408901	10408983	mmu-mir-467a-6	+	83	1	chr2	10400002	10409300	+
chr7	10225343	10225418	mmu-mir-297a-7	-	76	1	chr7	10103138	10288585	+	chr7	9833330	9833405	mmu-mir-297a-1	-	76	1	chr7	9682258	9896378	+
NRDmiRs locate in SD pairs are colored in light grey, PRDmiRs locate in SD pairs are colored in pale green and RDmiRs locate in SD pairs are colored in orange. mmu-mir-297a-7 and mmu-mir-344h are predicted according to SD pairs information and their paralogs (colored in red).
