# Supplementary material for: MicroRNA Genes Derived from Repetitive Elements and Expanded by Segmental Duplication Events in Mammalian Genomes
Source: PLoS One. 2011 Mar 16;6(3):e17666. doi: 10.1371/journal.pone.0017666 (PMC3059204; doi:10.1371/journal.pone.0017666)
Supplement: Table S5 — List of miRNA families located in segmental duplications in the human, rhesus and mouse genomes. (XLS) [file pone.0017666.s007.xls]

## Sheet: Sheet1
miR family	Human	miR family	Rhesus	miR family	Mouse
		mir-290	mml-mir-371
			mml-mir-372
				mir-297	mmu-mir-297a-1
					mmu-mir-297a-7
				mir-344	mmu-mir-344e
					mmu-mir-344h
				mir-367	mmu-mir-367
				mir-466	mmu-mir-466a
					mmu-mir-466b-1
					mmu-mir-466b-2
					mmu-mir-466b-3
					mmu-mir-466b-4
					mmu-mir-466b-5
					mmu-mir-466b-7
					mmu-mir-466b-8
					mmu-mir-466c-1
					mmu-mir-466c-2
					mmu-mir-466e
					mmu-mir-466p
				mir-467	mmu-mir-467a-1
					mmu-mir-467a-2
					mmu-mir-467a-3
					mmu-mir-467a-4
					mmu-mir-467a-5
					mmu-mir-467a-6
					mmu-mir-467a-8
					mmu-mir-467a-9
					mmu-mir-467a-10
					mmu-mir-467b
					mmu-mir-467c
					mmu-mir-467d
					mmu-mir-467e
					mmu-mir-669a-1
					mmu-mir-669a-3
					mmu-mir-669a-4
					mmu-mir-669a-5
					mmu-mir-669a-6
					mmu-mir-669a-7
					mmu-mir-669a-8
					mmu-mir-669a-10
					mmu-mir-669a-11
					mmu-mir-669a-12
					mmu-mir-669g
					mmu-mir-669j
					mmu-mir-669k
					mmu-mir-669p-1
					mmu-mir-669p-2
mir-506	hsa-mir-511-1
	hsa-mir-511-2
	hsa-mir-512-1
	hsa-mir-512-2
	hsa-mir-514-1
	hsa-mir-514-2
	hsa-mir-514-3
		mir-515	mml-mir-515-1
			mml-mir-515-2
			mml-mir-518d
			mml-mir-519e
			mml-mir-523b
			mml-mir-526a-1
mir-548	hsa-mir-548i-1	mir-548
	hsa-mir-548i-2
	hsa-mir-548i-3
	hsa-mir-548n		mml-mir-548n
mir-550	hsa-mir-550a-1
	hsa-mir-550a-2
	hsa-mir-550b-1
	hsa-mir-550b-2
mir-572	hsa-mir-572
mir-621	hsa-mir-621
		mir-622	mml-mir-622
mir-650	hsa-mir-650	mir-650	mml-mir-650a-1
			mml-mir-650a-2
			mml-mir-650b
			mml-mir-650d
mir-663	hsa-mir-663
	hsa-mir-663b
		mir-762	mml-mir-762
				mir-683	mmu-mir-683-1
					mmu-mir-683-2
mir-939	hsa-mir-939
mir-1184	hsa-mir-1184-1
	hsa-mir-1184-2
	hsa-mir-1184-3
mir-1233	hsa-mir-1233-1	mir-1233	mml-mir-1233
	hsa-mir-1233-2
mir-1244	hsa-mir-1244-2
	hsa-mir-1244-3
mir-1268	hsa-mir-1268
mir-1270	hsa-mir-1270-1
	hsa-mir-1270-2
mir-1302	hsa-mir-1302-2
	hsa-mir-1302-3
	hsa-mir-1302-9
	hsa-mir-1302-10
	hsa-mir-1302-11
mir-1324	hsa-mir-1324
				mir-1892	mmu-mir-1892
				mir-1937	mmu-mir-1937a
					mmu-mir-1937b-5
mir-1972	hsa-mir-1972-1
	hsa-mir-1972-2
mir-3118	hsa-mir-3118-1	mir-3118	mml-mir-3118-1
	hsa-mir-3118-2
	hsa-mir-3118-3
	hsa-mir-3118-4		mml-mir-3118-4
	hsa-mir-3118-5
	hsa-mir-3118-6
mir-3156	hsa-mir-3156-1	mir-3156	mml-mir-3156-1
	hsa-mir-3156-2		mml-mir-3156-2
	hsa-mir-3156-3
mir-3179	hsa-mir-3179-1
	hsa-mir-3179-2
	hsa-mir-3179-3
mir-3180	hsa-mir-3180-1
	hsa-mir-3180-2
	hsa-mir-3180-3
	hsa-mir-3180-4
	hsa-mir-3180-5
mir-4283	hsa-mir-4283-1
	hsa-mir-4283-2
mir-4315	hsa-mir-4315-1
	hsa-mir-4315-2
				?	mmu-mir-3096
				?	mmu-mir-469
		?	mml-mir-515-1
		?	mml-mir-515-2
		?	mml-mir-518d
		?	mml-mir-519e
		?	mml-mir-526a-1
				?	mmu-mir-713
				?	mmu-mir-1939
?	hsa-mir-1973
?	hsa-mir-3147
?	hsa-mir-3198-1
?	hsa-mir-3198-2
?	hsa-mir-3648-1
?	hsa-mir-3648-2
?	hsa-mir-3654-1
?	hsa-mir-3654-2
?	hsa-mir-3670
?	hsa-mir-3675-1
?	hsa-mir-3675-2
?	hsa-mir-3680
?	hsa-mir-3687a
?	hsa-mir-3687b
				?	mmu-mir-3689a
?	hsa-mir-3690-1
?	hsa-mir-3690-2
?	hsa-mir-4313
?	hsa-mir-4252a
?	hsa-mir-4252b
?	hsa-mir-4267
?	hsa-mir-4273
The background color of blocks is light grey indicates NRDmiRs locate in SDs, the background color of blocks is pale green indicates PRDmiRs locate in SDs and colored in orange indicates RDmiRs locate In SDs. The characters colored in red are miRNAs that haven't paralogs in the SD pairs and colored in blue (hsa-mir-4273: identity copy to the homolog in the SD pair) are predicted from homologs in …
