# Supplementary material for: MicroRNA Genes Derived from Repetitive Elements and Expanded by Segmental Duplication Events in Mammalian Genomes
Source: PLoS One. 2011 Mar 16;6(3):e17666. doi: 10.1371/journal.pone.0017666 (PMC3059204; doi:10.1371/journal.pone.0017666)
Supplement: Table S8 — List of RrmiR-target pairs validated by biological experiments mined from various sources. (XLS) [file pone.0017666.s010.xls]

## Sheet: Human
miRNA	Gene	Species	Experiments	Year	Title	Journal
hsa-miR-9	BACE1	hsa	Luciferase assay	2008	Loss of microRNA cluster miR-29a/b-1 in sporadic Alzheimer's disease correlates with increased BACE1/beta-secretase expression	Proc Natl Acad Sci U S A. 2008, 105: 6415-6420
hsa-miR-9	BCL6	hsa	Luciferase assay	2010	Induction of microRNAs, mir-155, mir-222, mir-424 and mir-503, promotes monocytic differentiation through combinatorial regulation	Leukemia. 2010, 24: 460–466
hsa-miR-9	CDH1	hsa	Luciferase assay	2010	MicroRNA-9 reduces cell invasion and E-cadherin secretion in SK-Hep-1 cell	Med Oncol. 2010, 27: 654-660
hsa-miR-9*	CoREST	hsa	Luciferase assay	2009	MicroRNA profiling in human medulloblastoma	Int J Cancer. 2009, 124: 568-577
hsa-miR-9	ETS1	hsa	Luciferase assay	2010	Induction of microRNAs, mir-155, mir-222, mir-424 and mir-503, promotes monocytic differentiation through combinatorial regulation	Leukemia. 2010, 24: 460–466
hsa-miR-9	FOXO1	hsa	Western blot	2010	Definition of microRNAs That Repress Expression of the Tumor Suppressor Gene FOXO1 in Endometrial Cancer	Cancer Res. 2010, 70: 367-377
hsa-miR-9	MMP13	hsa	Luciferase assay	2009	The identification of differentially expressed microRNA in osteoarthritic tissue that modulate the production of TNF-alpha and MMP13	Osteoarthritis Cartilage 2009, 17(4): 464-72
hsa-miR-9	NF-kappaB1	hsa	Luciferase assay	2009	MicroRNA-9 inhibits ovarian cancer cell growth through regulation of NF-kappaB1	FEBS J. 2009, 276: 5537-5546
hsa-miR-9	NF-kappaB	hsa	real time RT-PCR//Luciferase assay//Western blot	2009	MicroRNA-9 inhibits ovarian cancer cell growth through regulation of NF-kappaB1	FEBS J. 2009, 276: 5537-5546
hsa-miR-9	NFKB1	hsa	GFP assay//qRT-PCR//Western blot	2010	Regulation of the transcription factor NF-kappaB1 by microRNA-9 in human gastric adenocarcinoma	Mol Cancer. 2010, 9: 16
hsa-miR-9	ONECUT-2	hsa	Luciferase assay	2006	MicroRNA-9 controls the expression of Granuphilin/Slp4 and the secretory response of insulin-producing cells	J Biol Chem. 2006, 281: 26932-26942
hsa-miR-9	POU2F2	hsa	Luciferase assay	2009	Induction of microRNAs, mir-155, mir-222, mir-424 and mir-503, promotes monocytic differentiation through combinatorial regulation	Leukemia. 2010, 24: 460–466
hsa-miR-9	PRDM1	hsa	Luciferase assay	2008	MicroRNA-mediated down-regulation of PRDM1/Blimp-1 in Hodgkin/Reed-Sternberg cells: a potential pathogenetic lesion in Hodgkin lymphomas	Am J Pathol. 2010, 173: 242-252
hsa-miR-9	RAB34	hsa	Luciferase assay//Western blot	2009	Down-regulated miR-9 and miR-433 in human gastric carcinoma	J Exp Clin Cancer Res. 2010, 28: 82
hsa-miR-9	REST	hsa	Luciferase assay	2009	Role of miR-143 targeting KRAS in colorectal tumorigenesis	Oncogene. 2009, 28: 1385-1392
hsa-miR-9	TLX	hsa	Luciferase assay	2009	A feedback regulatory loop involving microRNA-9 and nuclear receptor TLX in neural stem cell fate determination	Nat Struct Mol Biol. 2009, 16: 365-371
hsa-miR-9	trkC	hsa	Luciferase assay//Western blot//Reporter assay	2007	The interplay between microRNAs and the neurotrophin receptor tropomyosin-related kinase C controls proliferation of human neuroblastoma cells	Proc Natl Acad Sci U S A. 2007, 104: 7957-7962
hsa-miR-92b	p57	hsa	Luciferase assay//Western blot	2009	MicroRNA 92b controls the G1/S checkpoint gene p57 in human embryonic stem cells	Stem Cells. 2009, 27: 1524-1528
hsa-miR-92b	PMRT5	hsa	Western blot	2008	Protein arginine methyltransferase 5 suppresses the transcription of the RB family of tumor suppressors in leukemia and lymphoma cells	Mol Cell Biol. 2008, 28: 6262-6277
hsa-miR-92b	PepT1	hsa	Luciferase assay//Western blot	2010	MicroRNA-92b regulates expression of the oligopeptide transporter PepT1 in intestinal epithelial cells.	Am J Physiol Gastrointest Liver Physiol. 2010
hsa-miR-92b	PRMT5	hsa	Luciferase assay//RT-PCR	2007	Low levels of miR-92b/96 induce PRMT5 translation and H3R8/H4R3 methylation in mantle cell lymphoma.	EMBO J. 2007, 26: 3558-3569
hsa-miR-132	CDKN1A	hsa	real time qRT-PCR//Luciferase assay//Western blot	2010	Multiple microRNAs modulate p21Cip1/Waf1 expression by directly targeting its 3' untranslated region	Oncogene. 2010, 29: 2302-2308
hsa-miR-132	MeCP2	hsa	Luciferase assay	2009	MeCP2 Controls an Epigenetic Pathway That Promotes Myofibroblast Transdifferentiation and Fibrosis	Gastroenterology 2010, 138: 705-714
hsa-miR-132	p250GAP	hsa	Luciferase assay//Western blot	2008	An activity-regulated microRNA controls dendritic plasticity by down-regulating p250GAP	Proc Natl Acad Sci U S A. 2008, 105: 9093-9098
hsa-miR-132	RFX4	hsa	Western blot	2007	microRNA modulation of circadian-clock period and entrainment	Neuron. 2007, 54: 813-829
hsa-miR-132	SirT1	hsa	Luciferase assay	2009	MicroRNA 132 regulates nutritional stress-induced chemokine production through repression of SirT1	Mol Endocrinol. 2009, 23: 1876-1884
hsa-miR-153	BCL2	hsa	Luciferase assay	2010	Down-regulations of B-cell lymphoma 2 (Bcl-2) and myeloid cell leukemia sequence 1 (Mcl-1) by MicroRNA 153 induce apoptosis in a glioblastoma cell line DBTRG-05MG	Int J Cancer. 2010, 126: 1029-1035
hsa-miR-153	FOXO1	hsa	Western blot	2009	Definition of microRNAs That Repress Expression of the Tumor Suppressor Gene FOXO1 in Endometrial Cancer	Cancer Res. 2010, 70: 367-377
hsa-miR-153	Mcl-1	hsa	Luciferase assay	2009	Down-regulations of B-cell lymphoma 2 (Bcl-2) and myeloid cell leukemia sequence 1 (Mcl-1) by MicroRNA 153 induce apoptosis in a glioblastoma cell line DBTRG-05MG	Int J Cancer. 2010, 126: 1029-1035
hsa-miR-212	PED	hsa	real time PCR//Luciferase assay//Western blot	2010	miR-212 Increases Tumor Necrosis Factor-Related Apoptosis-Inducing Ligand Sensitivity in Non-Small Cell Lung Cancer by Targeting the Antiapoptotic Protein PED	Cancer Res. 2010, 70: 3638-3646
hsa-miR-212	ZO-1	hsa	Western blot	2008	Effect of alcohol on miR-212 expression in intestinal epithelial cells and its potential role in alcoholic liver disease	Alcohol Clin Exp Res. 2008, 32: 355-364
hsa-miR-326	Gli1	hsa	Luciferase assay	2008	Concerted microRNA control of Hedgehog signalling in cerebellar neuronal progenitor and tumour cells	EMBO J. 2008, 27: 2616-2627
hsa-miR-326	NOTCH-1	hsa	Western blot//Luciferase assay	2009	The neuronal microRNA miR-326 acts in a feedback loop with notch and has therapeutic potential against brain tumors	J Neurosci. 2009, 29: 15161-15168
hsa-miR-326	NOTCH-2	hsa	Western blot//Luciferase assay	2009	The neuronal microRNA miR-326 acts in a feedback loop with notch and has therapeutic potential against brain tumors	J Neurosci. 2009, 29: 15161-15168
hsa-miR-326	SMO	hsa	Review//Luciferase assay//Western blot	2010	MicroRNA control of signal transduction	Nat Rev Mol Cell Biol. 2010, 11: 252-263
hsa-miR-335	ARPC5L	hsa	Luciferase assay	2010	MiR-205 silences MED1 in hypoxic primary human trophoblasts	FASEB J. 2010, 24: 2030-2039
hsa-miR-335	MERTK	hsa	Reporter assay	2008	Endogenous human microRNAs that suppress breast cancer metastasis	Nature. 2008, 451: 147-152
hsa-miR-335	PTPRN2	hsa	Reporter assay	2008	Endogenous human microRNAs that suppress breast cancer metastasis	Nature. 2008, 451: 147-152
hsa-miR-335	RASA1	hsa	Luciferase assay	2010	MiR-205 silences MED1 in hypoxic primary human trophoblasts	FASEB J. 2010, 24: 2030-2039
hsa-miR-335	RB1	hsa	Luciferase assay//Western blot	2010	miR-335 Directly Targets Rb1 (pRb/p105) in a Proximal Connection to p53-Dependent Stress Response	Cancer Res. 2010, 70: 6925-6933
hsa-miR-335	SOX4	hsa	Reporter assay	2008	Endogenous human microRNAs that suppress breast cancer metastasis	Nature. 2008, 451: 147-152
hsa-miR-659	GRN	hsa	Luciferase assay	2008	Common variation in the miR-659 binding-site of GRN is a major risk factor for TDP43-positive frontotemporal dementia	Hum Mol Genet. 2008, 17: 3631-3642
hsa-miR-28-5p	CDKN1A	hsa	real time qRT-PCR//Luciferase assay//Western blot	2010	Multiple microRNAs modulate p21Cip1/Waf1 expression by directly targeting its 3' untranslated region	Oncogene. 2010, 29: 2302-2308
has-miR-28	MPL	hsa	Western blot//Luciferase assay//RT-PCR	2010	miR-28 is a thrombopoietin receptor targeting microRNA detected in a fraction of myeloproliferative neoplasm patient platelets.	Blood. 2010, 116: 437-445
has-miR-28	E2F6	hsa	Western blot//Luciferase assay//RT-PCR	2010	miR-28 is a thrombopoietin receptor targeting microRNA detected in a fraction of myeloproliferative neoplasm patient platelets.	Blood. 2010, 116: 437-445
has-miR-28	ERK2	hsa	Western blot//Luciferase assay//RT-PCR	2010	miR-28 is a thrombopoietin receptor targeting microRNA detected in a fraction of myeloproliferative neoplasm patient platelets.	Blood. 2010, 116: 437-445
mmu-miR-28	ASF/SF2	mmu	Western blot//Luciferase assay//RT-PCR	2010	MicroRNA (miRNA)-mediated Interaction between Leukemia/Lymphoma-related Factor (LRF) and Alternative Splicing Factor/Splicing Factor 2 (ASF/SF2) Affects Mouse Embryonic Fibroblast Senescence and Apoptosis.	J Biol Chem. 2010, 285: 39551-39563
hsa-miR-151-5p	RhoGDIA	hsa	real time qPCR//Luciferase assay//Western blot	2010	Gain of miR-151 on chromosome 8q24.3 facilitates tumour cell migration and spreading through downregulating RhoGDIA	Nat Cell Biol. 2010, 12: 390-399
hsa-miR-224	AP2M1	hsa	Luciferase assay	2010	MiR-205 silences MED1 in hypoxic primary human trophoblasts	FASEB J. 2010, 24: 2030-2039
hsa-miR-224	API-5	hsa	Western blot//Luciferase assay//RT-PCR	2008	Profiling microRNA expression in hepatocellular carcinoma reveals microRNA-224 up-regulation and apoptosis inhibitor-5 as a microRNA-224-specific target	J Biol Chem. 2008, 283: 13205-13215
hsa-miR-224	ATF2	hsa	Luciferase assay//Western blot	2009	Ubc9 promotes breast cell invasion and metastasis in a sumoylation-independent manner	Oncogene. 2010, 29: 1763-1772
hsa-miR-224	CD40	hsa	Microarray//qRT-PCR	2009	Involvement of CD40 targeting miR-224 and miR-486 on the progression of pancreatic ductal adenocarcinomas	Ann Surg Oncol. 2009, 16: 2339-2350
hsa-miR-224	CDC42	hsa	Luciferase assay//Western blot	2009	Ubc9 promotes breast cell invasion and metastasis in a sumoylation-independent manner	Oncogene. 2010, 29: 1763-1772
hsa-miR-224	CXCR4	hsa	Luciferase assay//Western blot	2009	Ubc9 promotes breast cell invasion and metastasis in a sumoylation-independent manner	Oncogene. 2010, 29: 1763-1772
hsa-miR-224	DMN1	hsa	Luciferase assay	2010	MiR-205 silences MED1 in hypoxic primary human trophoblasts	FASEB J. 2010, 24: 2030-2039
hsa-miR-224	FOSB	hsa	Luciferase assay	2010	MiR-205 silences MED1 in hypoxic primary human trophoblasts	FASEB J. 2010, 24: 2030-2039
hsa-miR-224	Jag1	hsa	Luciferase assay//Western blot	2009	Ubc9 promotes breast cell invasion and metastasis in a sumoylation-independent manner	Oncogene. 2010, 29: 1763-1772
hsa-miR-224	KLK10	hsa	qRT-PCR//Luciferase assay	2010	Three dysregulated miRNAs control kallikrein 10 expression and cell proliferation in ovarian cancer	Br J Cancer. 2010, 102: 1244-1253
hsa-miR-224	NCOA6	hsa	Luciferase assay	2010	MiR-205 silences MED1 in hypoxic primary human trophoblasts	FASEB J. 2010, 24: 2030-2039
hsa-miR-224	NIT1	hsa	Luciferase assay	2010	MiR-205 silences MED1 in hypoxic primary human trophoblasts	FASEB J. 2010, 24: 2030-2039
hsa-miR-224	PDGFRB	hsa	Microarray//Northern blot	2006	Comprehensive analysis of microRNA expression patterns in hepatocellular carcinoma and non-tumorous tissues	Oncogene. 2006, 25: 2537-2545
hsa-miR-224	RAB9B	hsa	Microarray//Northern blot	2006	Comprehensive analysis of microRNA expression patterns in hepatocellular carcinoma and non-tumorous tissues	Oncogene. 2006, 25: 2537-2545
hsa-miR-330-3p	E2F1	hsa	Luciferase assay//Western blot	2009	MicroRNA-330 acts as tumor suppressor and induces apoptosis of prostate cancer cells through E2F1-mediated suppression of Akt phosphorylation	Oncogene. 2009, 28: 3360-3370
has-miR-340	MITF	hsa	Luciferase assay//RT-PCR//Western blot	2010	MicroRNA-340-mediated degradation of microphthalmia-associated transcription factor mRNA is inhibited by the coding region determinant-binding protein	J Biol Chem. 2010, 285, 20532-20540
hsa-miR-345	ABCC1	hsa	Luciferase assay//Western blot	2010	Alterations of microRNAs and their targets are associated with acquired resistance of MCF-7 breast cancer cells to cisplatin	Int J Cancer. 2010, 127: 1785-1794
hsa-miR-345	CDKN1A	hsa	real time qRT-PCR//Luciferase assay//Western blot	2010	Multiple microRNAs modulate p21Cip1/Waf1 expression by directly targeting its 3' untranslated region	Oncogene. 2010, 29: 2302-2308
hsa-miR-370	Cpt1alpha	hsa	Luciferase assay//RT-PCR//Western blot	2010	MicroRNA-370 controls the expression of MicroRNA-122 and Cpt1alpha and affects lipid metabolism	J Lipid Res. 2010, 51: 1513-1523
hsa-miR-370	HMGA2	hsa	Luciferase assay	2009	HMGA2 maintains oncogenic RAS-induced epithelial-mesenchymal transition in human pancreatic cancer cells	Am J Pathol. 2009, 174: 854-868
hsa-miR-370	MAP3K8	hsa	Luciferase assay//Western blot//Reporter assay	2008	Epigenetic regulation of microRNA-370 by interleukin-6 in malignant human cholangiocytes	Oncogene. 2008, 27: 378-386
hsa-miR-378	Fus-1	hsa	Luciferase assay//Western blot//RT-PCR	2007	MicroRNA-378 promotes cell survival, tumor growth, and angiogenesis by targeting SuFu and Fus-1 expression	Proc Natl Acad Sci U S A. 2007,104: 20350-20355
hsa-miR-378	SuFu	hsa	Luciferase assay//Western blot//RT-PCR	2007	MicroRNA-378 promotes cell survival, tumor growth, and angiogenesis by targeting SuFu and Fus-1 expression	Proc Natl Acad Sci U S A.2007,104: 20350-20355
hsa-miR-378	GalNT-7	hsa	Luciferase assay	2009	MicroRNA miR-378 regulates nephronectin expression modulating osteoblast differentiation by targeting GalNT-7	PLoS One, 2009,4: e7535
hsa-miR-378	VEGF	hsa	ELISA	2008	The effect of central loops in miRNA:MRE duplexes on the efficiency of miRNA-mediated gene regulation	PLoS One. 2008, 3: e1719
hsa-miR-378	NPNT	hsa	Luciferase assay	2009	MicroRNA miR-378 regulates nephronectin expression modulating osteoblast differentiation by targeting GalNT-7	PLoS One. 2009,4: e7535
hsa-miR-378	Odc1	hsa	Luciferase assay//RT-PCR	2010	MicroRNAs control hepatocyte proliferation during liver regeneration	Hepatology. 2010,51:1735-1743
hsa-miR-378	IL1A	hsa	Luciferase assay//RT-PCR	2010	An insertion/deletion polymorphism at miRNA-122-binding site in the interleukin-1alpha 3' untranslated region confers risk for hepatocellular carcinoma	Carcinogenesis. 2009, 30: 2064-2069
hsa-miR-378*	ERRγ	hsa	Luciferase assay//Western blot//RT-PCR	2010	miR-378(∗) mediates metabolic shift in breast cancer cells via the PGC-1β/ERRγ transcriptional pathway	Cell Metab. 2010,12(4):352-61
hsa-miR-378*	GABPA	hsa	Luciferase assay//Western blot//RT-PCR	2010	miR-378(∗) mediates metabolic shift in breast cancer cells via the PGC-1β/ERRγ transcriptional pathway	Cell Metab. 2010,12(4):352-61
hsa-miR-421	ATM	hsa	Luciferase assay//real time PCR//Western blot	2010	ATM is down-regulated by N-Myc-regulated microRNA-421	Proc Natl Acad Sci U S A. 2010, 107, 1506-1511
hsa-miR-421	CBX7	hsa	RT-PCR//Western blot	2009	Increased expression of miR-421 in human gastric carcinoma and its clinical association	J Gastroenterol. 2010, 45, 17-23.
hsa-miR-421	RBMXL1	hsa	RT-PCR//Western blot	2009	Increased expression of miR-421 in human gastric carcinoma and its clinical association	J Gastroenterol. 2010, 45, 17-23.
hsa-miR-422a	CYP7A1	hsa	qRT-PCR//Luciferase assay	2010	A putative role of micro RNA in regulation of cholesterol 7-alpha-hydroxylase expression in human hepatocytes	J Lipid Res. 2010, 51: 2223-2233
hsa-miR-422a	CYP8B1	hsa	qRT-PCR//Luciferase assay	2010	A putative role of micro RNA in regulation of cholesterol 7-alpha-hydroxylase expression in human hepatocytes	J Lipid Res. 2010, 51: 2223-2233
hsa-miR-545	LRP1	hsa	qRT-PCR//Luciferase assay//Western blot	2009	MicroRNA-205 inhibits tumor cell migration through down-regulating the expression of the LDL receptor-related protein 1	Biochem Biophys Res Commun. 2009, 388: 400-405
hsa-miR-548d-3p	ERBB2	hsa	Luciferase assay	2009	Preliminary validation of ERBB2 expression regulated by miR-548d-3p and miR-559	Biochem Biophys Res Commun. 2009, 385: 596-600
hsa-miR-562	EYA1	hsa	Luciferase assay	2009	Loss of heterozygosity at 2q37 in sporadic Wilms' tumor: putative role for miR-562	Clin Cancer Res. 2009, 15: 5985-5992
hsa-miR-1271	HTR1B	hsa	Luciferase assay//Western blot//RT-PCR	2010	Human miR-1271 is a miR-96 paralog with distinct non-conserved brain expression pattern	Nucleic Acids Res. 2010, gkq798
hsa-miR-1271	GPHN	hsa	Luciferase assay//Western blot//RT-PCR	2010	Human miR-1271 is a miR-96 paralog with distinct non-conserved brain expression pattern	Nucleic Acids Res. 2010, gkq798
hsa-miR-1271	RGS2	hsa	Luciferase assay//Western blot//RT-PCR	2010	Human miR-1271 is a miR-96 paralog with distinct non-conserved brain expression pattern	Nucleic Acids Res. 2010, gkq798
hsa-miR-1271	HOMER1	hsa	Luciferase assay//Western blot//RT-PCR	2010	Human miR-1271 is a miR-96 paralog with distinct non-conserved brain expression pattern	Nucleic Acids Res. 2010, gkq798
hsa-miR-1271	KCC2	hsa	Luciferase assay//Western blot//RT-PCR	2010	Human miR-1271 is a miR-96 paralog with distinct non-conserved brain expression pattern	Nucleic Acids Res. 2010, gkq798
PRDmiRs are those which background coloured in pale green and RDmiRs are those which background coloured in orange. The new miRNA-Target pairs by validated by experiments are lines in which characters are colored in blue. hsa: human, mmu: mouse.
